# Supplementary material for: Divalent cations in human liver pyruvate kinase exemplify the combined effects of complex-equilibrium and allosteric regulation
Source: Sci Rep. 2023 Jun 29;13:10557. doi: 10.1038/s41598-023-36943-2 (PMC10310847; doi:10.1038/s41598-023-36943-2)
Supplement: Supplementary file 2 — Supplementary Information. [file 41598_2023_36943_MOESM2_ESM.xlsx]

## Sheet: Fit paramaters Vmax(U per mg)
Variant	metal type	metal conc	Effector type	Effector conc	Conversion Factor	Vmax (U/mg)		Kapp mM	err for Kapp	nH	nH error	m5 slope	m4 background		Variant	metal type	metal conc	Effector type	Effector conc	Conversion Factor	Vmax (U/mg)		Kapp mM	err for Kapp	nH	nH error	m5 slope	m4 background				Kia		KixAla		Qala		KixFBP		QFBP			V/K	err
WT	Mg	0.2	Ala	570	266.55	21.5826	0.5331	7.1095	0.13379	1.8093	0.065032	-0.000864	0.0002		WT	Mg	0.2	FBP	570	266.55	25.9881	0.190378	0.14992	0.0043027	1.0501	0.025636	-0.00121		WT	Mg	0.2	0.4768	0.0048	0.55786	0.017871	0.089589	0.0014925	2.0399e-05	1.3304e-06	3.3115	0.052103		173.346	6.2449
WT	Mg	0.2	Ala	114	266.55	21.5826	0.5331	4.3119	0.10641	2.4531	0.135	-0.000864	0.0002		WT	Mg	0.2	FBP	114	266.55	25.294	0.121462	0.14109	0.0026612	1.0891	0.018233
WT	Mg	0.2	Ala	22.8	266.55	21.5826	0.5331	3.6432	0.11945	2.5655	0.18811	-0.000864	0.0002		WT	Mg	0.2	FBP	22.8	266.55	24.4061	0.252154	0.13847	0.0056324	1.0762	0.038517
WT	Mg	0.2	Ala	4.56	266.55	21.5826	0.5331	2.432	0.040498	2.7024	0.1109	-0.000864	0.0002		WT	Mg	0.2	FBP	4.56	266.55	24.6841	0.140333	0.1523	0.0033758	1.0595	0.020165
WT	Mg	0.2	Ala	0.912	266.55	21.5826	0.5331	1.1905	0.023936	2.6336	0.126	-0.000864	0.0002		WT	Mg	0.2	FBP	0.912	266.55	24.5151	0.183712	0.1614	0.0047723	0.98798	0.022965
WT	Mg	0.2	Ala	0.1824	266.55	21.5826	0.5331	0.66595	0.012075	2.3603	0.089827	-0.000864	0.0002		WT	Mg	0.2	FBP	0.1824	266.55	23.8056	0.112164	0.23344	0.0038802	1.1807	0.01868
WT	Mg	0.2	Ala	0.03648	266.55	21.5826	0.5331	0.50248	0.0052754	2.2087	0.04499	-0.000864	0.0002		WT	Mg	0.2	FBP	0.03648	266.55	23.6691	0.231493	0.36464	0.010633	1.5929	0.061537
WT	Mg	0.2	Ala	0	266.55	21.5826	0.5331	0.44557	0.014023	2.3121	0.14674	-0.000864	0.0002		WT	Mg	0.2	FBP	0	266.55	24.1955	0.098293	0.47731	0.0051659	1.9505	0.034661
						0	0														0	0										Kia		KixAla		Qala		KixFBP		QFBP
WT	Mg	0.6	Ala	570	527.355	30.9462	1.30278	2.5269	0.11439	2.88	0.260366	0.00058906	0.0002		WT	Mg	0.6	FBP	570	527.355	43.0933	0.39887	0.071918	0.002853	1.0998	0.040889	0.000489		WT	Mg	0.6	0.2633	0.00497	0.4586	0.02057	0.11563	0.0025153	2.192e-05	2.7508e-06	3.7276	0.095197		599.201	29.3166
WT	Mg	0.6	Ala	114	527.355	35.4056	0.767091	2.1762	0.049674	3.3692	0.20456	0.00058906	0.0002		WT	Mg	0.6	FBP	114	527.355	41.6368	0.441676	0.069645	0.0031344	1.1624	0.051926
WT	Mg	0.6	Ala	22.8	527.355	37.0409	0.773788	1.8878	0.047597	3.2638	0.18726	0.00058906	0.0002		WT	Mg	0.6	FBP	22.8	527.355	41.2935	0.294301	0.074442	0.0022109	1.2036	0.036637
WT	Mg	0.6	Ala	4.56	527.355	37.4944	0.776583	1.3196	0.036715	3.2777	0.27956	0.00058906	0.0002		WT	Mg	0.6	FBP	4.56	527.355	40.6316	0.34373	0.073194	0.0026198	1.1461	0.04004
WT	Mg	0.6	Ala	0.912	527.355	38.7363	0.373568	0.63766	0.011316	2.8508	0.12926	0.00058906	0.0002		WT	Mg	0.6	FBP	0.912	527.355	40.4977	0.430011	0.08191	0.0036872	1.0739	43855
WT	Mg	0.6	Ala	0.1824	527.355	38.3471	0.280131	0.34573	0.0093516	2.3871	0.13209	0.00058906	0.0002		WT	Mg	0.6	FBP	0.1824	527.355	40.6928	0.495751	0.12363	0.0060799	1.0435	0.043915
WT	Mg	0.6	Ala	0.03648	527.355	39.4266	0.300983	0.26909	0.0059335	2.1182	0.084754	0.00058906	0.0002		WT	Mg	0.6	FBP	0.03648	527.355	40.7999	0.458625	0.19912	0.007593	1.4856	0.07069
WT	Mg	0.6	Ala	0	527.355	41.4222	0.275432	0.26541	0.0052309	1.9727	0.065445	0.00058906	0.0002		WT	Mg	0.6	FBP	0	527.355	40.9929	0.867868	0.27203	0.017874	1.6751	0.15549
						0	0														0	0										Kia		KixAla		Qala		KixFBP		QFBP
WT	Mg	1	Ala	570	803.622	35.189	0.939836	1.6457	0.074636	3.493	0.41549	0.000844	0.0002		WT	Mg	1	FBP	570	803.622	52.7546	0.911709	0.064628	0.0035641	1.081	0.049497	0.00070949	0.00017249	WT	Mg	1	0.2034	0.0068	0.4671	0.032529	0.12845	0.0043586	1.4537e-05	2.196e-06	3.5749	0.14052		816.28	59.1232
WT	Mg	1	Ala	114	803.622	40.5363	0.987973	1.5234	0.062496	3.9695	0.52265	0.000844	0.0002		WT	Mg	1	FBP	114	803.622	51.7115	0.983392	0.057391	0.0035079	1.121	0.060512	0.0004602	0.00019439
WT	Mg	1	Ala	22.8	803.622	43.6327	1.14982	1.3998	0.048873	3.3629	0.3534	0.000844	0.0002		WT	Mg	1	FBP	22.8	803.622	50.1685	0.663776	0.057102	0.0024426	1.1032	0.040927	0.00072092	0.00013009
WT	Mg	1	Ala	4.56	803.622	43.8376	0.811096	0.94609	0.03473	3.3176	0.31342	0.000844	0.0002		WT	Mg	1	FBP	4.56	803.622	48.73	0.50997	0.058067	0.0019406	1.1376	0.03411	0.0009236	0.00010147
WT	Mg	1	Ala	0.912	803.622	47.1549	0.461745	0.48725	0.011445	2.72	0.14557	0.000844	0.0002		WT	Mg	1	FBP	0.912	803.622	47.0376	1.04093	0.057434	0.0040325	1.1688	0.076125	0.0011742	0.00021073
WT	Mg	1	Ala	0.1824	803.622	49.1399	0.58662	0.26901	0.0094221	2.0209	0.1222	0.000844	0.0002		WT	Mg	1	FBP	0.1824	803.622	23.076	0.861483	0.085432	0.0044737	1.2783	0.00017022	0.0011689	0.00017022
WT	Mg	1	Ala	0.03648	803.622	50.7142	0.703394	0.22056	0.009564	1.8414	0.12513	0.000844	0.0002		WT	Mg	1	FBP	0.03648	803.622	47.4266	0.901423	0.14312	0.0063437	1.6979	0.10202	0.0010676	0.00018367
WT	Mg	1	Ala	0	803.622	52.1977	0.68913	0.2054	0.00871	1.7528	0.11074	0.000844	0.0002		WT	Mg	1	FBP	0	803.622	50.42	1.37283	0.19787	0.011324	1.8122	0.1487	0.0010426	0.00026932
						0	0														0	0										Kia		KixAla		Qala		KixFBP		QFBP
WT	Mg	2	Ala	570	1114.91	47.4316	0.724268	1.3764	0.037054	3.0744	0.22918	0.0007	0.0002		WT	Mg	2	FBP	570	1114.91	77.7181	0.890612	0.050878	0.0026166	1.0825	0.052703	0.000562		WT	Mg	2	0.16369	0.0070521	0.63431	0.04107	0.13369	0.004838	1.4135e-05	2.5651e-06	3.4194	0.16806		1527.54	96.0645
WT	Mg	2	Ala	114	1114.91	52.5959	0.506481	1.1795	0.020511	3.1533	0.16165	0.0007	0.0002		WT	Mg	2	FBP	114	1114.91	74.4726	0.949056	0.045832	0.0025985	1.1767	0.068736
WT	Mg	2	Ala	22.8	1114.91	52.1377	0.748027	1.0336	0.027954	3.4203	0.26503	0.0007	0.0002		WT	Mg	2	FBP	22.8	1114.91	72.9586	0.822079	0.043541	0.0022076	1.1516	0.05922
WT	Mg	2	Ala	4.56	1114.91	54.0263	0.383083	0.69203	0.010197	3.1642	0.1351	0.0007	0.0002		WT	Mg	2	FBP	4.56	1114.91	72.5907	0.704534	0.048877	0.0021376	1.085	0.045174
WT	Mg	2	Ala	0.912	1114.91	57.6899	0.954586	0.37903	0.016652	2.2817	0.19528	0.0007	0.0002		WT	Mg	2	FBP	0.912	1114.91	73.7769	1.00724	0.053918	0.0033068	1.0474	0.058697
WT	Mg	2	Ala	0.1824	1114.91	59.4091	1.09561	0.22186	0.012643	1.9048	0.17619	0.0007	0.0002		WT	Mg	2	FBP	0.1824	1114.91	75.0279	1.12126	0.068674	0.004502	1.0241	0.058807
WT	Mg	2	Ala	0.03648	1114.91	61.2587	1.41839	0.17124	0.013059	1.772	0.20433	0.0007	0.0002		WT	Mg	2	FBP	0.03648	1114.91	73.7346	9.67218	0.11002	0.0054786	1.3837	0.080701
WT	Mg	2	Ala	0	1114.91	64.7841	1.51985	0.16927	0.0139	1.4608	0.14753	0.0007	0.0002		WT	Mg	2	FBP	0	1114.91	75.3133	1.16341	0.15667	0.0083497	1.5969	0.11538
						0	0														0	0										Kia		KixAla		Qala		KixFBP		QFBP
WT	Mg	6	Ala	570	1103.57	54.3012	1.20664	0.92813	0.042837	2.7786	0.29094	0.0014	0.0004		WT	Mg	6	FBP	570	1103.57	62.8318	2.65949	0.037961	0.0048617	1.1252	0.12842	0.0040308	0.00072282	WT	Mg	6	0.1067	0.0051632	0.48861	0.049278	0.13065	0.0062405	7.4453e-06	2.4379e-06	2.8578	0.17881		1655.17	282.037
WT	Mg	6	Ala	114	1103.57	55.8064	0.849716	0.80326	0.025663	3.0403	0.24071	0.0014	0.0004		WT	Mg	6	FBP	114	1103.57	65.4362	1.67985	0.035091	0.0027431	1.1468	0.082951	0.003579	0.00046875
WT	Mg	6	Ala	22.8	1103.57	56.5304	0.747945	0.70964	0.020022	2.9558	0.21757	0.0014	0.0004		WT	Mg	6	FBP	22.8	1103.57	68.3551	3.05579	0.03968	0.005442	1.0572	0.11901	0.0033997	0.00078991
WT	Mg	6	Ala	4.56	1103.57	58.3259	0.677824	0.50171	0.013781	2.7792	0.1789	0.0014	0.0004		WT	Mg	6	FBP	4.56	1103.57	66.7218	3.00171	0.038687	0.00526	1.1245	0.135	0.0034328	0.000814
WT	Mg	6	Ala	0.912	1103.57	60.5297	1.28853	0.26391	0.016406	2.0711	0.22805	0.0014	0.0004		WT	Mg	6	FBP	0.912	1103.57	65.3766	1.04083	0.037921	0.001777	1.2332	0.05719	0.0037688	0.00029897
WT	Mg	6	Ala	0.1824	1103.57	64.3271	1.98521	0.1701	0.018351	1.4635	0.19453	0.0014	0.0004		WT	Mg	6	FBP	0.1824	1103.57	64.784	2.27313	0.044058	0.0044725	1.1989	0.11364	0.0036255	0.00062483
WT	Mg	6	Ala	0.03648	1103.57	63.7698	1.76163	0.14397	0.01488	1.2652	0.1379	0.0014	0.0004		WT	Mg	6	FBP	0.03648	1103.57	62.9223	1.97495	0.066943	0.0052655	1.4313	0.12394	0.0044564	0.00055032
WT	Mg	6	Ala	0	1103.57	66.4603	2.67108	0.15627	0.023911	1.1361	0.16169	0.0014	0.0004		WT	Mg	6	FBP	0	1103.57	66.5497	2.42388	0.097497	0.0076064	1.7318	0.18322	0.003864	0.00068198
						0	0														0	0										Kia		KixAla		Qala		KixFBP		QFBP
WT	Mg	10	Ala	570	1043.43	57.7737	0.948687	0.7764	0.026604	3.137	0.27941	0.00227	0.0003		WT	Mg	10	FBP	570	1043.43	56.6676	1.72646	0.041773	0.0043607	1.0606	0.096612	0.0015601	0.00026842	WT	Mg	10	0.08258	0.0038602	0.31745	0.034223	0.11153	0.0052696	5.9513e-06	2.1773e-06	2.4213	0.15076		1356.56	182.942
WT	Mg	10	Ala	114	1043.43	61.5415	0.798401	0.73855	0.019893	3.2096	0.2402	0.00227	0.0003		WT	Mg	10	FBP	114	1043.43	51.5945	0.975388	0.031671	0.0018433	1.1661	0.065278	0.0027055	0.00029607
WT	Mg	10	Ala	22.8	1043.43	63.6002	0.866203	0.67122	0.02021	2.7294	0.19847	0.00227	0.0003		WT	Mg	10	FBP	22.8	1043.43	53.5154	1.52205	0.035242	0.0034264	1.1778	0.11442	0.0018783	0.0002579
WT	Mg	10	Ala	4.56	1043.43	62.6788	0.796941	0.48196	0.015077	2.5256	0.16812	0.00227	0.0003		WT	Mg	10	FBP	4.56	1043.43	54.1749	1.95361	0.034627	0.0042973	1.1577	0.1415	0.00205	0.00032892
WT	Mg	10	Ala	0.912	1043.43	67.3096	1.65436	0.26782	0.020181	1.7617	0.19808	0.00227	0.0003		WT	Mg	10	FBP	0.912	1043.43	54.7582	2.29482	0.041847	0.0060709	1.0204	0.12391	0.0019554	0.00034798
WT	Mg	10	Ala	0.1824	1043.43	68.5617	2.17941	0.15799	0.018195	1.3466	0.17473	0.00227	0.0003		WT	Mg	10	FBP	0.1824	1043.43	57.6485	1.52737	0.035141	0.0032043	1.1476	0.10193	0.0014123	0.0002554
WT	Mg	10	Ala	0.03648	1043.43	69.6625	2.29596	0.13313	0.016885	1.1934	0.15003	0.00227	0.0003		WT	Mg	10	FBP	0.03648	1043.43	58.719	1.49075	0.057262	0.0043681	1.4074	0.12347	0.0015986	0.00025446
WT	Mg	10	Ala	0	1043.43	71.4614	2.38236	0.13015	0.017009	1.13	0.13784	0.00227	0.0003		WT	Mg	10	FBP	0	1043.43	60.4459	1.33872	0.077824	0.0039286	1.708	0.11715	0.0030889	0.00041435
						0	0														0	0										Kia		KixAla		Qala		KixFBP		QFBP
WT	Mg	25	Ala	570	772.175	50.5775	1.93044	0.8493	0.022165	3.5767	0.25439	0.0043	0.0004		WT	Mg	25	FBP	570	772.175	37.3594	0.91773	0.031822	0.0034049	1	0	0.0024321	0.00023472	WT	Mg	25	0.08239	0.0033777	0.29472	0.028926	0.095184	0.004046	2.2815e-05	8.1533e-06	2.6947	0.16886		1174.01	154.457
WT	Mg	25	Ala	114	772.175	50.5775	1.93044	0.86387	0.030305	3.8391	0.37314	0.0043	0.0004		WT	Mg	25	FBP	114	772.175	36.1826	1.12328	0.031769	0.0042972	1		0.0024497	0.00028735
WT	Mg	25	Ala	22.8	772.175	50.5775	1.93044	0.81222	0.022862	3.3118	0.25102	0.0043	0.0004		WT	Mg	25	FBP	22.8	772.175	36.5223	0.614991	0.029445	0.002189	1		0.0026271	0.00015888
WT	Mg	25	Ala	4.56	772.175	50.5775	1.93044	0.54695	0.020468	2.8116	0.26466	0.0043	0.0004		WT	Mg	25	FBP	4.56	772.175	37.1107	0.901205	0.031288	0.0033193	1		0.0027103	0.000231
WT	Mg	25	Ala	0.912	772.175	51.1875	1.72612	0.25589	0.016172	2.0583	0.21423	0.0038679	0.00035093		WT	Mg	25	FBP	0.912	772.175	37.4891	1.05325	0.03384	0.0040971	1		0.0031391	0.00026719
WT	Mg	25	Ala	0.1824	772.175	50.4879	2.15143	0.13641	0.013891	1.5962	0.20615	0.0041787	0.00044894		WT	Mg	25	FBP	0.1824	772.175	38.2613	1.2354	0.04968	0.0053448	1.0721	0.09888	0.0029684	0.00025374
WT	Mg	25	Ala	0.03648	772.175	49.6848	1.96102	0.11091	0.01145	1.4322	0.16503	0.0043203	0.00040579		WT	Mg	25	FBP	0.03648	772.175	37.7632	0.977882	0.066119	0.004324	1.4109	0.099846	0.0043212	0.00038761
WT	Mg	25	Ala	0	772.175	51.6554	2.08487	0.10807	0.011762	1.3581	0.1544	0.0042436	0.00042542		WT	Mg	25	FBP	0	772.175	37.957	0.754199	0.079019	0.0036199	1.6309	0.095666	0.0047122	0.00030853
						0	0														0	0										Kia		KixAla		Qala		KixFBP		QFBP
WT	Mg	60	Ala	570	533.485	29.3235	1.61096	1.4487	0.058605	3.1215	0.31929	0.0032099	0.00034653		WT	Mg	60	FBP	570	533.485	23.3597	0.800121	0.040343	0.0057741	1		0.0039973	0.0002868	WT	Mg	60	0.13224	0.0071309	0.34947	0.028683	0.075536	0.0033419	0.0001251	5.9738e-05	3.256	0.27224		579.028	102.706
WT	Mg	60	Ala	114	533.485	27.1507	0.981879	1.6929	0.039787	3.6492	0.21945	0.0035558	0.00021301		WT	Mg	60	FBP	114	533.485	22.4037	0.624498	0.045425	0.0051807	1		0.0038863	0.00022009
WT	Mg	60	Ala	22.8	533.485	27.4862	0.575577	1.4807	0.021942	3.4441	0.14606	0.0033168	0.00012608		WT	Mg	60	FBP	22.8	533.485	22.0164	0.589501	0.041954	0.0046615	1		0.0040386	0.00021014
WT	Mg	60	Ala	4.56	533.485	26.4833	0.522453	0.91911	0.018297	2.9813	0.13145	0.0036793	0.00012939		WT	Mg	60	FBP	4.56	533.485	22.5712	0.668457	0.047367	0.005699	1		0.0043091	0.0002342
WT	Mg	60	Ala	0.912	533.485	27.3801	1.11237	0.36395	0.024693	2.0791	0.22877	0.0034928	0.00030392		WT	Mg	60	FBP	0.912	533.485	22.8241	0.999004	0.072131	0.010093	1.0253	0.10938	0.0043494	0.00026924
WT	Mg	60	Ala	0.1824	533.485	25.9375	0.445871	0.1812	0.006591	1.908	0.10682	0.0036156	0.00013666		WT	Mg	60	FBP	0.1824	533.485	24.3274	1.36279	0.12846	0.01897	1.2849	0.18038	0.0038313	0.00037486
WT	Mg	60	Ala	0.03648	533.485	27.2547	1.05187	0.15668	0.013955	1.6384	0.18783	0.0037493	0.00031263		WT	Mg	60	FBP	0.03648	533.485	22.3013	0.685902	0.12001	0.007844	1.527	0.11148	0.0057829	0.0003599
WT	Mg	60	Ala	0	533.485	28.0666	1.04883	0.14001	0.01251	1.6075	0.18214	0.0038807	0.00031615		WT	Mg	60	FBP	0	533.485	23.3821	1.0723	0.14615	0.01622	1.5071	0.000312	0.0039239	0.000312
						0	0														0	0										Kia		KixAla		Qala		KixFBP		QFBP
WT	Mg	100	Ala	570	411.795	0	0								WT	Mg	100	FBP	570	411.795	17.6224	0.185645	0.059135	0.0020383	1.0457	0.02915	0.0034979	6.8212e-05	WT	Mg	100	0.22325	0.010345	0.53492	0.041556	0.065604	0.0032067	0.00032256	0.00010595	3.6393	0.18952		298.002	13.4111
WT	Mg	100	Ala	114	411.795	18.5308	0.82359	3.2925	0.095191	2.7236	0.18462	0.00325	0.0003		WT	Mg	100	FBP	114	411.795	0	0
WT	Mg	100	Ala	22.8	411.795	18.5308	0.82359	2.709	0.067468	2.995	0.2072	0.00325	0.0003		WT	Mg	100	FBP	22.8	411.795	0	0
WT	Mg	100	Ala	4.56	411.795	16.2334	0.533027	1.3923	0.034224	3.1144	0.20022	0.0034139	0.00015041		WT	Mg	100	FBP	4.56	411.795	0	0
WT	Mg	100	Ala	0.912	411.795	18.2512	0.699187	0.58515	0.031409	2.0959	0.17422	0.0033045	0.00022102		WT	Mg	100	FBP	0.912	411.795	17.3506	0.655125	0.14713	0.01319	1.5757	0.17387	0.0033743	0.00025116
WT	Mg	100	Ala	0.1824	411.795	18.4188	0.538957	0.3269	0.017828	1.7055	0.11642	0.0035155	0.0001798		WT	Mg	100	FBP	0.1824	411.795	17.3625	0.341119	0.18453	0.0077241	1.8398	0.11319	0.0033076	0.00013318
WT	Mg	100	Ala	0.03648	411.795	17.5404	0.903231	0.24433	0.025789	1.6537	0.21736	0.0033896	0.00031791		WT	Mg	100	FBP	0.03648	411.795	18.7396	0.45981	0.21329	0.011065	1.6793	0.11245	0.0029695	0.001679
WT	Mg	100	Ala	0	411.795	19.8098	1.15117	0.26399	0.031852	1.5217	0.20108	0.0033573	0.00038198		WT	Mg	100	FBP	0	411.795	19.51	0.689345	0.20731	0.015475	1.7198	0.17146	0.0031266	0.00025587
						0	0														0	0										Kia		KixAla		Qala		KixFBP		QFBP
						0	0														0	0										Kia		KixAla		Qala		KixFBP		QFBP
WT	Mn	0.1	Ala	570	62.17	5.79636	0.13014	0.69876	0.017293	3.1908	0.22234	-0.00046402	0.00029703		WT	Mn	0.1	FBP	570	62.17	6.61427	0.0888285	0.052913	0.0021892	1.3568	0.062322	-0.0012784	0.00026537	WT	Mn	0.1	0.10622	0.0028411	0.92329	0.054322	0.16109	0.0032633	1.2742e-05	2.973e-06	2.0839	0.066373		125.003	6.85057
WT	Mn	0.1	Ala	114	62.17	6.74234	0.0879395	0.60408	0.0092804	3.0438	0.12815	-0.00079788	0.00020773		WT	Mn	0.1	FBP	114	62.17	6.44143	0.0902335	0.051869	0.0022337	1.3842	0.06779	-0.0012386	0.00026077
WT	Mn	0.1	Ala	22.8	62.17	6.90087	0.0755117	0.52741	0.0074269	2.9855	0.10388	-0.00080752	0.0001845		WT	Mn	0.1	FBP	22.8	62.17	6.37989	0.0945792	0.052825	0.0024009	1.3813	0.071126	-0.0011461	0.0002723
WT	Mn	0.1	Ala	4.56	62.17	6.94066	0.0901465	0.34841	0.00697	2.7491	0.1291	-0.00084082	0.00023		WT	Mn	0.1	FBP	4.56	62.17	6.28539	0.0692574	0.053816	0.0018039	1.4029	0.054129	-0.00077808	0.00020012
WT	Mn	0.1	Ala	0.912	62.17	7.10914	0.0883995	0.18348	0.0046704	2.0985	0.092	-0.0010599	0.00023938		WT	Mn	0.1	FBP	0.912	62.17	6.13251	0.0956485	0.053657	0.002556	1.3861	0.075007	-0.00054221	0.0002751
WT	Mn	0.1	Ala	0.1824	62.17	6.98915	0.0664784	0.11229	0.0025588	1.877	0.066086	-0.001111	0.00018952		WT	Mn	0.1	FBP	0.1824	62.17	6.2686	0.114343	0.065806	0.003585	1.3163	0.075464	-0.00084063	0.00031066
WT	Mn	0.1	Ala	0.03648	62.17	7.23907	0.115711	0.11501	0.0045626	1.6425	0.086012	-0.0012879	0.00031325		WT	Mn	0.1	FBP	0.03648	62.17	6.41594	0.0876908	0.091455	0.0034105	1.4271	0.0034106	-0.00091389	0.00023329
WT	Mn	0.1	Ala	0	62.17	7.21421	0.122027	0.1081	0.004619	1.5905	0.087186	-0.0012472	0.00032983		WT	Mn	0.1	FBP	0	62.17	6.66462	0.0896554	0.10806	0.0036811	1.6116	0.071107	-0.0010247	0.00024363
						0	0														0	0										Kia		KixAla		Qala		KixFBP		QFBP
WT	Mn	0.3	Ala	570	103.272	11.2453	0.128357	0.42519	0.006918	3.0942	0.12006	-0.00057921	0.0001979		WT	Mn	0.3	FBP	570	103.272	8.48958	0.166681	0.043382	0.0028213	1.1784	0.0074412	-0.00038526	0.00027643	WT	Mn	0.3	0.0826	0.0033281	1.6252	0.13999	0.2044	0.0056012	1.33e-05	6.3053e-06	1.9284	0.099205		195.694	16.5689
WT	Mn	0.3	Ala	114	103.272	11.6635	0.181821	0.35541	0.0084397	2.7997	0.15825	-0.00079771	0.00028211		WT	Mn	0.3	FBP	114	103.272	8.50693	0.164027	0.041786	0.0026641	1.2128	0.077796	-0.00038137	0.00027773
WT	Mn	0.3	Ala	22.8	103.272	11.5272	0.131021	0.3094	0.005488	2.881	0.13159	-0.00074994	0.13159		WT	Mn	0.3	FBP	22.8	103.272	8.65915	0.209652	0.041952	0.003338	1.2444	0.10218	-0.00066111	0.0003593
WT	Mn	0.3	Ala	4.56	103.272	11.646	0.192003	0.21536	0.0066094	2.5236	0.15968	-0.0012332	0.00032078		WT	Mn	0.3	FBP	4.56	103.272	8.47925	0.164254	0.044522	0.0028318	1.1992	0.075214	-0.00039375	0.00027377
WT	Mn	0.3	Ala	0.912	103.272	11.3589	0.156622	0.11831	0.0037839	2.0069	0.10668	-0.00064402	0.00027209		WT	Mn	0.3	FBP	0.912	103.272	8.52521	0.236844	0.046132	0.0041544	1.2308	0.11196	-0.0019941	0.00039775
WT	Mn	0.3	Ala	0.1824	103.272	11.4374	0.204045	0.085354	0.0040385	1.6386	0.10384	-0.00084378	0.00034985		WT	Mn	0.3	FBP	0.1824	103.272	8.68466	0.222024	0.055422	0.0045833	11183	0.081854	-0.00064274	0.00034318
WT	Mn	0.3	Ala	0.03648	103.272	11.7152	0.207628	0.08423	0.0040436	1.5432	0.092527	-0.00088642	0.00034876		WT	Mn	0.3	FBP	0.03648	103.272	8.78545	0.268621	0.067639	0.0061662	1.3014	0.12285	-0.00033372	0.00043485
WT	Mn	0.3	Ala	0	103.272	12.0808	0.202207	0.084477	0.0039314	1.4157	0.074151	-0.001027	0.00032733		WT	Mn	0.3	FBP	0	103.272	8.97423	0.264624	0.077894	0.0064566	1.4409	0.13816	-0.00072654	0.00043792
						0	0														0	0										Kia		KixAla		Qala		KixFBP		QFBP
WT	Mn	0.6	Ala	570	110.465	13.1884	0.13216	0.28551	0.0077052	2.4955	0.14669	-0.00084525			WT	Mn	0.6	FBP	570	110.465	10.017	0.114939	0.053369	0.001997	1.1106	0.036691	-0.00086285	0.0016652	WT	Mn	0.6	0.07468	0.002323	1.938	0.18168	0.29475	0.0067629	5.1079e-06	2.2732e-06	1.5976	0.054185		187.693	9.17688
WT	Mn	0.6	Ala	114	110.465	12.962	0.0593473	0.23605	0.0030481	2.4358	0.06507	-0.00084525			WT	Mn	0.6	FBP	114	110.465	9.85513	0.0691367	0.045721	0.0010332	1.2664	0.029844	-0.00066377	0.00011022
WT	Mn	0.6	Ala	22.8	110.465	12.6527	0.112354	0.20312	0.0051671	2.4857	0.13368	-0.00084525			WT	Mn	0.6	FBP	22.8	110.465	9.91722	0.089913	0.046071	0.0013332	1.3034	0.040556	-0.00082176	0.0001451
WT	Mn	0.6	Ala	4.56	110.465	12.7841	0.0965895	0.15116	0.0035683	2.1741	0.09663	-0.00084525			WT	Mn	0.6	FBP	4.56	110.465	10.0681	0.190199	0.050237	0.0030577	1.2035	0.071459	-0.00085258	0.00029166
WT	Mn	0.6	Ala	0.912	110.465	12.5345	0.12688	0.093794	0.0033838	1.8061	0.10105	-0.00084525			WT	Mn	0.6	FBP	0.912	110.465	10.073	0.130139	0.049744	0.0020219	1.3092	0.057084	-0.00053647	0.00020791
WT	Mn	0.6	Ala	0.1824	110.465	13.0128	0.163378	0.077421	0.0036848	1.6188	0.10695	-0.00084525			WT	Mn	0.6	FBP	0.1824	110.465	10.2322	0.161699	0.051248	0.0025452	1.2904	0.067456	-0.00077123
WT	Mn	0.6	Ala	0.03648	110.465	12.8095	0.108305	0.073754	0.0023941	1.5877	0.070167	-0.00084525			WT	Mn	0.6	FBP	0.03648	110.465	10.4507	0.212546	0.061051	0.003791	1.2809	0.081618	-0.00073637	0.00032491
WT	Mn	0.6	Ala	0	110.465	13.4712	0.123743	0.077757	0.0027939	1.4665	0.066046	-0.00084525			WT	Mn	0.6	FBP	0	110.465	10.6563	0.212148	0.070256	0.0041088	1.3342	0.082961	-0.00053635	0.00032278
						0	0														0	0										Kia		KixAla		Qala		KixFBP		QFBP
WT	Mn	3	Ala	570	137.43	17.5278	0.201239	0.11694	0.0045144	1.9646	0.12785	-0.00103671			WT	Mn	3	FBP	570	137.43	13.9794	0.264031	0.071619	0.0041135	1.1842	0.062352	-0.0012218	0.00030254	WT	Mn	3	0.071195	0.0018305	16.549	4.6447	0.61244	0.019389	1.0212e-05	5.7734e-06	1.241	0.036211		195.191	14.8976
WT	Mn	3	Ala	114	137.43	17.2337	0.105495	0.09992	0.0020949	1.9765	0.070408	-0.00103671			WT	Mn	3	FBP	114	137.43	13.9285	0.117806	0.058836	0.0015351	1.653	0.033516	-0.00096573	0.00014479
WT	Mn	3	Ala	22.8	137.43	16.9589	0.134688	0.088834	0.0025012	1.8698	0.084702	-0.00103671			WT	Mn	3	FBP	22.8	137.43	13.7229	0.174069	0.058205	0.0022547	1.3178	0.054386	-0.00098548	0.00021856
WT	Mn	3	Ala	4.56	137.43	16.5672	0.125035	0.076473	0.0021759	1.6537	0.066777	-0.00103671			WT	Mn	3	FBP	4.56	137.43	13.7554	0.184733	0.062608	0.0025429	1.3018	0.05517	-0.0012029	0.00022778
WT	Mn	3	Ala	0.912	137.43	16.438	0.0944941	0.067278	0.0015457	1.4525	0.041537	-0.00103671			WT	Mn	3	FBP	0.912	137.43	13.718	0.147394	0.060514	0.0019536	1.3589	0.048267	-0.00073264	0.00018645
WT	Mn	3	Ala	0.1824	137.43	16.181	0.0967837	0.067183	0.0016358	1.369	0.039068	-0.00103671			WT	Mn	3	FBP	0.1824	137.43	13.9519	0.127003	0.064845	0.0017408	1.385	0.041595	-0.00079195	0.00016017
WT	Mn	3	Ala	0.03648	137.43	16.2552	0.0970544	0.065416	0.0015733	1.4326	0.042319	-0.00103671			WT	Mn	3	FBP	0.03648	137.43	14.5236	0.181641	0.070689	0.0025375	1.434	0.059609	-0.00083196	0.00022919
WT	Mn	3	Ala	0	137.43	16.0958	0.130761	0.076773	0.0025489	1.2725	0.045776	-0.00103671			WT	Mn	3	FBP	0	137.43	14.4645	0.198064	0.071439	0.0027997	1.4374	0.065372	-0.00081613	0.00024972
						0	0														0	0										Kia		KixAla		Qala		KixFBP		QFBP
WT	Mn	6	Ala	570	133.11	16.2408	0.139553	0.09504	0.0028769	1.8581	0.0898	-0.000471896			WT	Mn	6	FBP	570	133.11	12.4735	0.0588785	0.05924	0.0012181	1.1349	0.022842	-0.0003622		WT	Mn	6	0.05608	0.001122	7.8414	1.1887	0.57723	0.013134	5.5981e-06	6.2051e-06	1.1046	0.025093		210.558	5.32342
WT	Mn	6	Ala	114	133.11	15.7855	0.106685	0.088475	0.0021105	1.8955	0.073789	-0.000471896			WT	Mn	6	FBP	114	133.11	12.8797	0.106335	0.048559	0.0017351	1.2707	0.050081
WT	Mn	6	Ala	22.8	133.11	15.2398	0.0670409	0.079802	0.0012477	1.9254	0.050016	-0.000471896			WT	Mn	6	FBP	22.8	133.11	13.319	0.0865148	0.050057	0.001401	1.2746	0.039401
WT	Mn	6	Ala	4.56	133.11	14.7419	0.0214307	0.065037	0.00102	1.7215	0.0402	-0.000471896			WT	Mn	6	FBP	4.56	133.11	12.987	0.0728418	0.049353	0.0011644	1.3901	0.039413
WT	Mn	6	Ala	0.912	133.11	15.0255	0.0799539	0.054764	0.0011903	1.4681	0.040339	-0.000471896			WT	Mn	6	FBP	0.912	133.11	13.1736	0.129214	0.051275	0.0021103	1.3812	0.067787
WT	Mn	6	Ala	0.1824	133.11	14.5995	0.0716664	0.052725	0.0010603	1.4752	0.037718	-0.000471896			WT	Mn	6	FBP	0.1824	133.11	13.2649	0.0783193	0.053609	0.0012997	1.4556	0.044259
WT	Mn	6	Ala	0.03648	133.11	15.3928	0.0892356	0.055484	0.0013022	1.5022	0.045589	-0.000471896			WT	Mn	6	FBP	0.03648	133.11	13.7236	0.10593	0.056096	0.0017942	1.3896	0.053164
WT	Mn	6	Ala	0	133.11	15.7948	0.0813941	0.057351	0.0012026	1.4603	0.038457	-0.000471896			WT	Mn	6	FBP	0	133.11	13.5253	0.173722	0.059631	0.0031875	1.3359	0.081967
						0	0														0	0										Kia		KixAla		Qala		KixFBP		QFBP
WT	Mn	20	Ala	570		0	0								WT	Mn	20	FBP	570	120.57	10.0494	0.0839939	0.032691	0.00090453	1.4037	0.046518	0.00053183	0.00013462	WT	Mn	20	0.05218	0.0007291	2.3069	0.30115	0.42215	0.012688	3.1969e-05	5.9028e-06	1.5471	0.032737		307.405	11.075
WT	Mn	20	Ala	114	120.57	13.4363	0.146034	0.12015	0.0040691	2.4039	0.16737	0			WT	Mn	20	FBP	114	120.57	10.0104	0.141706	0.031935	0.0014143	1.7366	0.11413	0.00069443	0.00024393
WT	Mn	20	Ala	22.8	120.57	12.7213	0.0967056	0.11183	0.0026531	2.4633	0.12234	0			WT	Mn	20	FBP	22.8	120.57	10.2149	0.0832536	0.034013	0.00085498	1.7594	0.066357	0.00049391	0.0001427
WT	Mn	20	Ala	4.56	120.57	12.2825	0.0798173	0.085403	0.00182	2.3174	0.0999	0			WT	Mn	20	FBP	4.56	120.57	10.2682	0.150905	0.035922	0.0016338	1.6888	0.11027	0.00071408	0.00025397
WT	Mn	20	Ala	0.912	120.57	11.9151	0.117845	0.062161	0.0022485	1.9349	0.11676	0			WT	Mn	20	FBP	0.912	120.57	10.335	0.143237	0.038845	0.0016618	1.6298	0.09614	0.00085914	0.0002361
WT	Mn	20	Ala	0.1824	120.57	11.862	0.101284	0.055937	0.0018549	1.6942	0.081987	0			WT	Mn	20	FBP	0.1824	120.57	10.9909	0.0563182	0.043671	0.00067926	1.6109	0.033938	0.00043772	9.1033e-05
WT	Mn	20	Ala	0.03648	120.57	11.7889	0.144045	0.057174	0.0027282	1.6552	0.11255	0			WT	Mn	20	FBP	0.03648	120.57	11.1426	0.111219	0.046103	0.0013418	1.7837	0.0782	0.00055295	0.00018395
WT	Mn	20	Ala	0	120.57	12.3862	0.132627	0.057907	0.00248	1.5312	0.0865	0			WT	Mn	20	FBP	0	120.57	11.2963	0.0629737	0.051726	0.00080975	1.8842	0.046906	0.00063873	0.0001041
						0	0														0	0										Kia		KixAla		Qala		KixFBP		QFBP
WT	Mn	60	Ala	570	74.605	0	0								WT	Mn	60	FBP	570	74.605	6.16439	0.116391	0.028839	0.0018148	1.4892	0.11983	0.0010718	0.0003129	WT	Mn	60	0.06688	0.0012121	1.8516	0.12818	0.29981	0.0066835	0.00058279	0.00013329	2.4305	0.11117		213.752	17.487
WT	Mn	60	Ala	114	74.605	8.47289	0.102112	0.19986	0.0044695	2.737	0.13794	0.0011522	0.000247327		WT	Mn	60	FBP	114	74.605	6.18229	0.121957	0.028753	0.0018645	1.5524	0.13449	0.0010435	0.00033263
WT	Mn	60	Ala	22.8	74.605	8.2543	0.104544	0.19982	0.0047464	2.6311	0.13573	0.00075349	0.00024695		WT	Mn	60	FBP	22.8	74.605	6.2319	0.104887	0.03146	0.0017299	1.5084	0.10705	0.0006229	0.0002802
WT	Mn	60	Ala	4.56	74.605	8.00959	0.0664261	0.13483	0.002248	2.652	0.10245	0.0010728	0.00016807		WT	Mn	60	FBP	4.56	74.605	6.2942	0.0840351	0.043715	0.0018483	1.386	0.067637	0.00087433	0.00020785
WT	Mn	60	Ala	0.912	74.605	7.60673	0.0426599	0.082381	0.0011207	2.2269	0.057547	0.00087281	0.00011129		WT	Mn	60	FBP	0.912	74.605	6.49287	0.107558	0.056865	0.0026327	1.807	0.1269	0.0011698	0.00028042
WT	Mn	60	Ala	0.1824	74.605	7.31181	0.0998364	0.064056	0.0022295	2.2452	0.14903	0.00089347	0.00027		WT	Mn	60	FBP	0.1824	74.605	6.59202	0.0961882	0.06522	0.0025714	1.849	0.113	0.00043348	0.00024754
WT	Mn	60	Ala	0.03648	74.605	7.79697	0.0524294	0.06816	0.001189	2.0458	0.061745	0.00048139	0.00013776		WT	Mn	60	FBP	0.03648	74.605	6.64626	0.101224	0.066942	0.0027076	1.9221	0.12567	0.00092864	0.00026234
WT	Mn	60	Ala	0	74.605	8.01183	0.081879	0.065631	0.0017417	0.0009778	0.00021739				WT	Mn	60	FBP	0	74.605	6.85612	0.104984	0.077678	0.0030145	2.0228	0.13404	0.0011125	0.00026988
						0	0														0	0
						0	0														0	0										Kia		KixAla		Qala		KixFBP		QFBP
WT	Ni	0.1	Ala	570	39.36	0	0								WT	Ni	0.1	FBP	570	39.36	3.77557	0.0368166	0.34104	0.013577	1		0		WT	Ni	0.1	0.86792	0.021659	0.47789	0.017772	0.03143	0.0027945	5.9149e-05	8.6088e-06	2.1681	0.064477		11.0708	0.548687
WT	Ni	0.1	Ala	114	39.36	0	0								WT	Ni	0.1	FBP	114	39.36	4.03558	0.0292917	0.41891	0.011971	1		0
WT	Ni	0.1	Ala	22.8	39.36	3.46368	0	21.534	1.1183	1.8773	0.1077	0			WT	Ni	0.1	FBP	22.8	39.36	3.99976	0.0297577	0.42202	0.012346	1		0
WT	Ni	0.1	Ala	4.56	39.36	3.46368	0	6.7271	0.11242	2.0649	0.072545				WT	Ni	0.1	FBP	4.56	39.36	4.02141	0.0350056	0.4533	0.015313	1		0
WT	Ni	0.1	Ala	0.912	39.36	3.46368	0	2.4684	0.030161	2.1028	0.048239				WT	Ni	0.1	FBP	0.912	39.36	3.99268	0.0209683	0.50093	0.01002	1		0
WT	Ni	0.1	Ala	0.1824	39.36	3.46368	0	1.2176	0.034271	1.8534	0.08545				WT	Ni	0.1	FBP	0.1824	39.36	3.89247	0.0632712	0.72786	0.033588	1.2041	0.048383	0
WT	Ni	0.1	Ala	0.03648	39.36	3.46368	0	0.93882	0.017158	1.6912	0.048221				WT	Ni	0.1	FBP	0.03648	39.36	3.92821	0.0605475	0.86661	0.033721	1.4835	0.065804	0
WT	Ni	0.1	Ala	0	39.36	3.46368	0	0.7945	0.029176	1.9293	0.12582				WT	Ni	0.1	FBP	0	39.36	4.1265	0.0893	0.93839	0.049591	1.5458	0.097437	0
						0	0														0	0										Kia		KixAla		Qala		KixFBP		QFBP
WT	Ni	0.2	Ala	570	90.15	0	0								WT	Ni	0.2	FBP	570	60.1	5.53323	0.0875236	0.27462	0.015383	1.0699	0.049754	0		WT	Ni	0.2	0.58344	0.011308	0.48793	0.031248	0.021404	0.0030671	3.325e-05	9.6416e-06	1.8249	0.045774		20.1487	1.44735
WT	Ni	0.2	Ala	114	90.15	0	0								WT	Ni	0.2	FBP	114	60.1	5.78655	0.0427461	0.3264	0.0085188	0.99573	0.01922	0
WT	Ni	0.2	Ala	22.8	90.15	5.07545	0	13.793	0.86537	3.0479	0.50319	0.00042			WT	Ni	0.2	FBP	22.8	60.1	5.87808	0.0559639	0.33324	0.011092	1.0148	0.025583	0
WT	Ni	0.2	Ala	4.56	90.15	5.07545	0	5.0389	0.23317	1.9797	0.17508				WT	Ni	0.2	FBP	4.56	60.1	5.79604	0.0488379	0.34009	0.010007	1.0033	0.021959	0
WT	Ni	0.2	Ala	0.912	90.15	4.72954	0.1198	1.6129	0.074458	2.4485	0.22407				WT	Ni	0.2	FBP	0.912	60.1	5.76347	0.0489148	0.36688	0.010809	0.99304	0.02124	0
WT	Ni	0.2	Ala	0.1824	90.15	4.79264	0.047729	0.78725	0.017872	2.2009	0.095919				WT	Ni	0.2	FBP	0.1824	60.1	5.72386	0.0314281	0.44311	0.078055	1.1197	0.016571
WT	Ni	0.2	Ala	0.03648	90.15	5.02063	0.0813811	0.60577	0.024701	1.8146	0.12693				WT	Ni	0.2	FBP	0.03648	60.1	5.66569	0.0704252	0.54552	0.019367	1.3894	0.054216
WT	Ni	0.2	Ala	0	90.15	5.40377	0.0481554	0.58384	0.013164	1.8334	0.072272				WT	Ni	0.2	FBP	0	60.1	6.03404	0.107705	0.59934	0.03039	1.335	0.069894
						0	0														0	0										Kia		KixAla		Qala		KixFBP		QFBP
WT	Ni	0.5	Ala	570	93.655	0	0								WT	Ni	0.5	FBP	570	93.655	8.36629	0.079943	0.14267	0.0038245	1.0646	0.020299	0.00060883	0.00010879	WT	Ni	0.5	0.22721	0.00099754	0.75787	0.020274	0.0080212	0.003	8.3319e-06	2.1441e-06	1.6075	0.010415		58.6409	2.1323
WT	Ni	0.5	Ala	114	93.655	0	0								WT	Ni	0.5	FBP	114	93.655	8.33192	0.146018	0.1411	0.0006992	1.052	0.036491	0.00056458	0.00019756
WT	Ni	0.5	Ala	22.8	93.655	6.93047	0	5.7338	0.15243	2.4085	0.1688	0.00074			WT	Ni	0.5	FBP	22.8	93.655	8.50284	0.125488	0.1506	0.0063691	1.0025	0.027214	0.00027291	0.00016147
WT	Ni	0.5	Ala	4.56	93.655	6.99809	0.146411	1.3823	0.053887	2.609	0.22632				WT	Ni	0.5	FBP	4.56	93.655	8.8312	0.105221	0.15582	0.0052354	1.0222	0.022553	0.00042445	0.00013623
WT	Ni	0.5	Ala	0.912	93.655	7.51741	0.0421785	0.50547	0.0069945	2.3288	0.071482				WT	Ni	0.5	FBP	0.912	93.655	8.51006	0.113875	0.14599	0.0055317	1.0364	0.026693	0.00068693	0.00015123
WT	Ni	0.5	Ala	0.1824	93.655	7.91965	0.131173	0.26006	0.01573	1.5664	0.11964				WT	Ni	0.5	FBP	0.1824	93.655	8.59715	0.089183	0.16001	0.0045525	1.0685	0.021263	0.00049993	0.0001143
WT	Ni	0.5	Ala	0.03648	93.655	8.00366	0.0984501	0.22172	0.010739	1.4267	0.072263				WT	Ni	0.5	FBP	0.03648	93.655	8.72059	0.201199	0.20092	0.011647	1.1633	0.051476	0.00067302	0.00026787
WT	Ni	0.5	Ala	0	93.655	8.3043	0.093655	0.22723	0.001	1.3788	0.063624				WT	Ni	0.5	FBP	0	93.655	8.92673	0.137692	0.2208	0.0078723	1.3226	0.043124	0.00090759	0.043124
						0	0														0	0										Kia		KixAla		Qala		KixFBP		QFBP
WT	Ni	1	Ala	570	112.445	0	0								WT	Ni	1	FBP	570	112.445	9.56525	0.045168	0.077285	0.0011515	1.0315	0.011668	0.00010272	5.7203e-05	WT	Ni	1	0.10828	0.0031976	0.94737	0.055041	0.014152	0.002295	6.1553e-05	2.2646e-05	1.4449	0.043786		123.766	2.42847
WT	Ni	1	Ala	114	112.445	0	0								WT	Ni	1	FBP	114	112.445	9.74853	0.0960224	0.076938	0.0023801	1.0459	0.025036	6.1698e-05	0.00012286
WT	Ni	1	Ala	22.8	112.445	6.98879	0.106013	1.9749	0.048619	2.9373	0.16987	0.000859			WT	Ni	1	FBP	22.8	112.445	9.6588	0.0954152	0.076605	0.0023695	1.0562	0.025624	0.00047237	0.00012299
WT	Ni	1	Ala	4.56	112.445	8.95759	0.122329	0.58236	0.018603	2.4849	0.18301				WT	Ni	1	FBP	4.56	112.445	9.47394	0.0881692	0.074584	0.0021872	1.0505	0.0241	0.00054225	0.00011385
WT	Ni	1	Ala	0.912	112.445	9.50633	0.0598151	0.20462	0.005257	1.8491	0.061156				WT	Ni	1	FBP	0.912	112.445	9.34767	0.0709809	0.077821	0.0018187	1.0983	0.021136	0.00070939	9.3549e-05
WT	Ni	1	Ala	0.1824	112.445	9.76394	0.11737	0.1152	0.006356	1.3536	0.072734				WT	Ni	1	FBP	0.1824	112.445	9.50644	0.13454	0.086433	0.0037274	1.0761	0.036587	0.00053832	0.00017136
WT	Ni	1	Ala	0.03648	112.445	9.82162	0.101547	0.10395	0.0049652	1.4112	0.070671				WT	Ni	1	FBP	0.03648	112.445	9.69526	0.106275	0.095074	0.0030966	1.1002	0.028674	0.00081987	0.00013466
WT	Ni	1	Ala	0	112.445	10.1739	0.0832093	0.11336	0.0043	1.2885					WT	Ni	1	FBP	0	112.445	10.1391	0.159098	0.1077	0.0048175	1.1527	0.043179	0.00046668	0.00020225
						0	0														0	0										Kia		KixAla		Qala		KixFBP		QFBP
WT	Ni	3	Ala	570	121.988	0	0								WT	Ni	3	FBP	570	91.72	9.1775	0.12241	0.040792	0.0018112	1.1992	0.0531	0.0014379	0.00023291	WT	Ni	3	0.057236	0.0028356	2.9284	0.24028	0.010272	0.0025027	8.8109e-06	6.485e-06	1.4194	0.075389		224.983	12.9903
WT	Ni	3	Ala	114	121.988	5.43772	0.14752	1.5802	0.072535	4.0207	0.5527	0.00137			WT	Ni	3	FBP	114	91.72	8.91739	0.114989	0.041426	0.0017685	1.2137	0.052226	0.0015575	0.00021961
WT	Ni	3	Ala	22.8	121.988	9.30253	0.194643	0.43825	0.021966	2.9543	0.38512				WT	Ni	3	FBP	22.8	91.72	8.79301	0.170838	0.043079	0.0027661	1.1932	0.075465	0.0014154	0.00032145
WT	Ni	3	Ala	4.56	121.988	9.79329	0.123293	0.15388	0.0087126	1.9443	0.13101				WT	Ni	3	FBP	4.56	91.72	8.78641	0.178661	0.044597	0.0030009	1.1639	0.074759	0.0014607	0.00032995
WT	Ni	3	Ala	0.912	121.988	9.30204	0.114724	0.065147	0.0037619	1.2842	0.081834				WT	Ni	3	FBP	0.912	91.72	8.55317	0.177533	0.04281	0.002897	1.2607	0.089173	0.002082	0.00034364
WT	Ni	3	Ala	0.1824	121.988	9.31192	0.11938	0.056479	0.0035504	1.0375	0.058641				WT	Ni	3	FBP	0.1824	91.72	8.44145	0.174314	0.045553	0.003067	1.2141	0.081464	0.0013961	0.00032801
WT	Ni	3	Ala	0.03648	121.988	9.32424	0.136821	0.056562	0.004009	1.1173	0.077141				WT	Ni	3	FBP	0.03648	91.72	8.54372	0.18831	0.054296	0.003852	1.149	0.074679	0.0017786	0.00033409
WT	Ni	3	Ala	0	121.988	9.53614	0.165086	0.05595	0.0047066	1.0873	0.086702				WT	Ni	3	FBP	0	91.72	9.12825	0.172901	0.06082	0.0036322	1.1562	0.062771	0.0018571	0.00030176
						0	0														0	0										Kia		KixAla		Qala		KixFBP		QFBP
WT	Ni	6	Ala	570	112.215	0	0								WT	Ni	6	FBP	570	112.215	6.87676	0.165798	0.028954	0.0025174	1.0424	0.083527	0.0014006	0.00025099	WT	Ni	6	0.0852765	0.0057084	10.295	2.0284	0.14602	0.024884	2.7324e-05	1.1839e-05	2.9797	0.24014		237.506	26.3762
WT	Ni	6	Ala	114	112.215	10.5573	0.704317	0.38968	0.027859	2.593	0.46239	0.00016372	0.0016033		WT	Ni	6	FBP	114	112.215	6.81515	0.186501	0.028299	0.0027883	1.0647	0.099044	0.0019022	0.00028692
WT	Ni	6	Ala	22.8	112.215	10.6002	0.208338	0.20035	0.010294	2.0884	0.14737	0.00044369	0.0003069		WT	Ni	6	FBP	22.8	112.215	6.97124	0.13302	0.031542	0.0033478	1.0596	0.10336	0.0015693	0.00031411
WT	Ni	6	Ala	4.56	112.215	8.74177	0.239108	0.12558	0.01055	1.3862	0.10458	0.0013763	0.0003185		WT	Ni	6	FBP	4.56	112.215	6.97618	0.198273	0.031589	0.0031837	1.0728	0.10053	0.001912	0.00030153
WT	Ni	6	Ala	0.912	112.215	7.74519	0.215082	0.082997	0.0078909	1.0679	0.075905	0.0014272	0.00026775		WT	Ni	6	FBP	0.912	112.215	6.55414	0.273479	0.030387	0.0044748	1.1217	0.16133	0.0021774	0.00042904
WT	Ni	6	Ala	0.1824	112.215	7.52862	0.399306	0.096047	0.017674	0.94575	0.10568	0.0011705	0.00044121		WT	Ni	6	FBP	0.1824	112.215	6.96328	0.231904	0.049809	0.0066756	1	0	0.0017065	0.00038334
WT	Ni	6	Ala	0.03648	112.215	7.15932	0.17427	0.082341	0.0068046	1.113	0.072806	0.0016584	0.00022325		WT	Ni	6	FBP	0.03648	112.215	7.15617	0.23738	0.077013	0.0080518	1.0359	0.082737	0.00146	0.00030233
WT	Ni	6	Ala	0	112.215	7.7278	0.25943	0.09718	0.011144	1.0011	0.07455	0.001431	0.0002982		WT	Ni	6	FBP	0	112.215	7.342	0.218135	0.080353	0.0069892	1.2454	0.10441	0.0019719	0.000308
						0	0														0	0										Kia		KixAla		Qala		KixFBP		QFBP
WT	Ni	10	Ala	570	90.31	0	0								WT	Ni	10	FBP	570	90.31	5.46168	0.14763	0.027872	0.0027101	1.0792	0.10061	0.0017242	0.00028507	WT	Ni	10	0.30854	0.017034	1.0896	0.77462	2.1182	0.12218	0.00014453	2.9145e-05	12.098	0.9609		195.956	24.3502
WT	Ni	10	Ala	114	90.31	11.6825	0.152732	0.16864	0.0049996	1.9092	0.06192	-0.00070109	0.000478		WT	Ni	10	FBP	114	90.31	5.34653	0.118089	0.028365	0.0027839	1		0.0019975	0.00026208
WT	Ni	10	Ala	22.8	90.31	9.69568	0.147847	0.13887	0.003403	1.6421	0.077367	6.9858e-05	0.00025992		WT	Ni	10	FBP	22.8	90.31	5.46105	0.135104	0.028098	0.0030394	1		0.0016392	0.0029491
WT	Ni	10	Ala	4.56	90.31	7.06062	0.165069	0.16865	0.011347	1.2144	0.059486	0.0011617	0.00024081		WT	Ni	10	FBP	4.56	90.31	5.20791	0.110991	0.030175	0.00282	1		0.0020961	0.0002445
WT	Ni	10	Ala	0.912	90.31	6.10812	0.272149	0.27347	0.07569	1.089	0.07569	0.0012156	0.00033159		WT	Ni	10	FBP	0.912	90.31	4.98249	0.185081	0.048808	0.007323	1		0.002107	0.00038129
WT	Ni	10	Ala	0.1824	90.31	6.1306	0.322804	0.34095	0.040753	1.1786	0.099527	0.00074048	0.0003918		WT	Ni	10	FBP	0.1824	90.31	5.88352	0.218559	0.21533	0.021302	1.022	0.061775	0.0013058	0.00027072
WT	Ni	10	Ala	0.03648	90.31	5.77578	0.318027	0.30052	0.038948	1.962	0.11209	0.0012949	0.0004038		WT	Ni	10	FBP	0.03648	90.31	5.87846	0.170298	0.2573	0.016867	1.2851	0.071638	0.00158	0.00023556
WT	Ni	10	Ala	0	90.31	6.48715	0.223996	0.32353	0.026526	1.1311	0.060366	0.00093728	0.00026828		WT	Ni	10	FBP	0	90.31	6.07118	0.250971	0.2788	0.026	1.2491	0.093102	0.0015871	0.00033415
						0	0														0	0										Kia		KixAla		Qala		KixFBP		QFBP
WT	Ni	30	Ala	570	51.59	0	0								WT	Ni	30	FBP	570	51.59	3.40494	0	0.29316	0.0096248	1.1487	0.038324	0.001129		WT	Ni	30	5.8868	0.061996	24.548	3.537	17.441	1.2102	0.0057943	0.00031962	32.019	1.2341		11.6146	0.381322
WT	Ni	30	Ala	114	51.59	9.78508	0.245868	0.54837	0.021133	1.8201	0.088489	-0.001788	0.0059167		WT	Ni	30	FBP	114	51.59	0	0	0.33122	0.011075	1.107	0.036331
WT	Ni	30	Ala	22.8	51.59	8.13729	0.362177	0.28799	0.028268	1.2844	0.10466	-0.0010089	0.00085175		WT	Ni	30	FBP	22.8	51.59	0	0	0.44602	0.012708	1.0776	0.02947
WT	Ni	30	Ala	4.56	51.59	3.95045	0.614076	2.6371	0.19671	2.8085	0.42557	0.0021151	0.0010703		WT	Ni	30	FBP	4.56	51.59	0	0	2.1036	0.052547	1.3041	0.039534
WT	Ni	30	Ala	0.912	51.59	3.46484	0.609794	4.9159	0.15329	3.8214	0.70151	0.0013831	0.00084206		WT	Ni	30	FBP	0.912	51.59	0	0	4.95278	0.03962	2.7008	..055127
WT	Ni	30	Ala	0.1824	51.59	3.17872	0.724478	5.2233	0.25413	4.8546	2.3075	0.0013258	0.0009654		WT	Ni	30	FBP	0.1824	51.59	0	0	6.0403	0.16487	3.1923	0.24938
WT	Ni	30	Ala	0.03648	51.59	3.86925	0	6.6531	0.17793	2.7243	0.18347	0.0015			WT	Ni	30	FBP	0.03648	51.59	0	0	5.7785	0.10664	4.0508	0.28786
WT	Ni	30	Ala	0	51.59	3.86925	0	5.9135	0.13667	2.8779	0.177	0.0015			WT	Ni	30	FBP	0	51.59	0	0	5.1677	0.076662	4.8775	0.056197
						0	0														0	0										Kia		KixAla		Qala		KixFBP		QFBP
						0	0														0	0										Kia		KixAla		Qala		KixFBP		QFBP
WT	Co	0.05	Ala	570	131.49	0	0								WT	Co	0.05	FBP	570	131.49	9.67306	0.105594	0.14561	0.006084	1.1588	0.046235	0		WT	Co	0.05	0.55734	0.0077559	0.90446	0.01326	0.05392	0.00063738	3.1728e-05	3.8101e-06	3.4394	0.084264		66.4313	3.50087
WT	Co	0.05	Ala	114	131.49	11.7552	0	9.6112	0.060623	2.3482	0.039056	0			WT	Co	0.05	FBP	114	131.49	10.3897	0.112338	0.16393	0.0067245	1.1205	0.04196
WT	Co	0.05	Ala	22.8	131.49	11.7552	0	4.9619	0.072314	2.7996	0.10808				WT	Co	0.05	FBP	22.8	131.49	10.4368	0.135961	0.17539	0.0085558	1.1302	0.050644
WT	Co	0.05	Ala	4.56	131.49	11.7552	0	2.7074	0.0096211	3.0554	0.030977				WT	Co	0.05	FBP	4.56	131.49	10.4986	0.0875592	0.17428	0.0055701	1.048	0.028113
WT	Co	0.05	Ala	0.912	131.49	12.0237	0.0639331	1.1565	0.011754	2.7994	0.070149				WT	Co	0.05	FBP	0.912	131.49	10.1889	0.135619	0.18539	0.0091942	1.1156	0.049864
WT	Co	0.05	Ala	0.1824	131.49	11.3027	0.0961639	0.65446	0.0128	2.4861	0.10499				WT	Co	0.05	FBP	0.1824	131.49	9.50081	0.116737	0.29624	0.011825	1.355	0.059946
WT	Co	0.05	Ala	0.03648	131.49	11.9317	0.10337	0.579	0.0112206	2.2797	0.09378				WT	Co	0.05	FBP	0.03648	131.49	9.90435	0.117968	0.45962	0.014771	1.9186	0.099523
WT	Co	0.05	Ala	0	131.49	11.7953	0.0988384	0.5515	0.011486	2.21	0.086584				WT	Co	0.05	FBP	0	131.49	9.93289	0.0797513	0.53943	0.010867	2.1798	0.081297
						0	0														0	0										Kia		KixAla		Qala		KixFBP		QFBP
WT	Co	0.1	Ala	570	219.775	0	0					0.0031			WT	Co	0.1	FBP	570	219.775	16.279	0.158915	0.11537	0.0044582	1.1635	0.043608	0		WT	Co	0.1	0.372505	0.0076529	0.72739	0.027598	0.073803	0.0030666	2.6415e-05	3.819e-06	3.0621	0.081129		141.102	6.82999
WT	Co	0.1	Ala	114	219.775	18.8347	0	6.4782	0.31439	2.0205	0.2009	0.0031			WT	Co	0.1	FBP	114	219.775	17.7723	0.201415	0.12704	0.0058409	1.0107	0.038266
WT	Co	0.1	Ala	22.8	219.775	18.8347	0	3.2584	0.12254	2.8156	0.25519				WT	Co	0.1	FBP	22.8	219.775	16.7031	0.213171	0.11385	0.0059862	1.0804	0.052942
WT	Co	0.1	Ala	4.56	219.775	18.8347	0	1.8829	0.04474	3.2568	0.2038				WT	Co	0.1	FBP	4.56	219.775	16.6247	0.089444	0.12593	0.0027323	1.0373	0.019105
WT	Co	0.1	Ala	0.912	219.775	18.8347	0	0.79296	0.010449	2.8097	0.08943				WT	Co	0.1	FBP	0.912	219.775	16.6427	0.153974	0.13828	0.0051644	0.9858	0.029251
WT	Co	0.1	Ala	0.1824	219.775	18.8347	0	0.46306	0.009011	2.2401	0.085426				WT	Co	0.1	FBP	0.1824	219.775	16.7937	0.205549	0.20837	0.009193	1.1708	0.04899
WT	Co	0.1	Ala	0.03648	219.775	18.8347	0	0.40735	0.0061481	2.2335	0.065959				WT	Co	0.1	FBP	0.03648	219.775	16.2888	0.214177	0.29395	0.01168	1.7481	0.10263
WT	Co	0.1	Ala	0	219.775	18.8347	0	0.37015	0.0096612	2.3176	0.1235				WT	Co	0.1	FBP	0	219.775	16.6629	0.229467	0.35365	0.0136	2.0228	0.13405
						0	0														0	0										Kia		KixAla		Qala		KixFBP		QFBP
WT	Co	0.3	Ala	570	342.837	0	0								WT	Co	0.3	FBP	570	342.837	25.4258	0.697981	0.084166	0.0071769	10369	0.066602	0.00029138	0.00028597	WT	Co	0.3	0.181555	0.0065939	0.73046	0.040215	0.09262	0.0028312	1.7392e-05	5.3888e-06	2.4212	0.11434		302.091	34.0524
WT	Co	0.3	Ala	114	342.837	22.0262	0.321015	2.1961	0.047513	3.2096	0.19451				WT	Co	0.3	FBP	114	342.837	24.6177	0.453436	0.077545	0.0042745	1.1903	0.059953	0.00066911	0.00020579
WT	Co	0.3	Ala	22.8	342.837	24.785	0.388811	1.4217	0.015657	3.6721	0.13702	0.0010187	0.00013582		WT	Co	0.3	FBP	22.8	342.837	24.1216	0.516723	0.073237	0.0047351	1.1553	0.069102	0.00058596	0.00023134
WT	Co	0.3	Ala	4.56	342.837	26.625	0.309252	0.86353	0.01036	3.2048	0.090645	0.00052968	0.00012316		WT	Co	0.3	FBP	4.56	342.837	23.7973	0.463515	0.074085	0.004433	1.1397	0.0581	0.0010129	0.0002058
WT	Co	0.3	Ala	0.912	342.837	26.0086	0.31529	0.35536	0.0064986	2.6044	0.10258	0.00082782	0.00013502		WT	Co	0.3	FBP	0.912	342.837	23.2676	0.604695	0.08245	0.0063239	1.1996	0.084275	0.0010399	0.00027243
WT	Co	0.3	Ala	0.1824	342.837	26.8722	0.883147	0.24227	0.013385	1.8581	0.14739	0.00014673	0.00032187		WT	Co	0.3	FBP	0.1824	342.837	23.7167	0.664829	0.10192	0.0081512	1.1809	0.082401	0.0010532	0.00028452
WT	Co	0.3	Ala	0.03648	342.837	0	0								WT	Co	0.3	FBP	0.03648	342.837	24.0212	0.656086	0.15988	0.010304	1.515	0.11325	0.0010346	0.00029179
WT	Co	0.3	Ala	0	342.837	24.748	0.676759	0.18308	0.0095056	1.8804	0.13924	0.00097591	0.00029782		WT	Co	0.3	FBP	0	342.837	24.076	0.606821	0.17673	0.00944	1.9369	0.1625	0.0012148	0.0002923
						0	0														0	0										Kia		KixAla		Qala		KixFBP		QFBP
WT	Co	0.6	Ala	570	358.38	0	0								WT	Co	0.6	FBP	570	358.38	5.78956	0.253006	0.04975	0.0016277	1.174	0.034217	0.0025857	0.00020649	WT	Co	0.6	0.125735	0.0049067	0.92754	0.058117	0.10321	0.0029842	1.5886e-05	7.0058e-06	2.3825	0.11302		116.373	8.89298
WT	Co	0.6	Ala	114	358.38	24.3949	0.243806	1.2339	0.019451	3.8831	0.27416				WT	Co	0.6	FBP	114	358.38	23.5911	0.435037	0.053589	0.0031998	1.1346	0.061279	0.00089825	0.00019657
WT	Co	0.6	Ala	22.8	358.38	26.6144	0.164919	0.89243	0.01121	3.2848	0.10369				WT	Co	0.6	FBP	22.8	358.38	23.2546	0.681818	0.05683	0.0054404	1.0722	0.086108	0.00073932	0.00029466
WT	Co	0.6	Ala	4.56	358.38	28.3077	0.286235	0.53975	0.012377	2.9284	0.17169				WT	Co	0.6	FBP	4.56	358.38	23.1879	0.594552	0.058205	0.0048346	1.0861	0.07656	0.00092722	0.0002579
WT	Co	0.6	Ala	0.912	358.38	29.184	0.256009	0.23488	0.0053169	2.2259	0.09461				WT	Co	0.6	FBP	0.912	358.38	23.0048	0.684972	0.056954	0.0054371	1.1346	0.097137	0.0012343	0.0003062
WT	Co	0.6	Ala	0.1824	358.38	29.2391	0.547533	0.15464	0.010136	1.5329	0.13042				WT	Co	0.6	FBP	0.1824	358.38	23.0603	0.91946	0.065223	0.0082045	1.1132	0.12041	0.0011854	0.00039656
WT	Co	0.6	Ala	0.03648	358.38	28.7829	0.466181	0.14202	0.0075326	1.6113	0.11738				WT	Co	0.6	FBP	0.03648	358.38	23.8477	0.923402	0.10795	0.011647	1.1685	0.10598	0.00097729	0.00034983
WT	Co	0.6	Ala	0	358.38	29.7771	0.595054	0.12427	0.0080931	1.7024	0.15903				WT	Co	0.6	FBP	0	358.38	23.1051	0.512125	0.12009	0.0062123	1.8288	0.14096	0.0013116	0.00024018
						0	0														0	0										Kia		KixAla		Qala		KixFBP		QFBP
WT	Co	1	Ala	570	326.293	0	0								WT	Co	1	FBP	570	326.293	22.7743	0.25381	0.052551	0.002646	1.0348	0.047195	0.00109		WT	Co	1	0.097646	0.0057158	1.0547	0.072315	0.10413	0.0047573	1.4403e-05	6.5002e-06	1.9301	0.1271		433.375	26.6507
WT	Co	1	Ala	114	326.293	27.1189	0.503927	0.93604	0.016843	3.4702	0.15621	0.00089473	0.00021288		WT	Co	1	FBP	114	326.293	22.4809	0.365318	0.046266	0.003401	1.096	0.077775
WT	Co	1	Ala	22.8	326.293	27.7176	0.430576	0.62892	0.011425	2.9724	0.14254	0.0011537	0.00019005		WT	Co	1	FBP	22.8	326.293	22.2878	0.330698	0.048148	0.003249	1.0503	0.065614
WT	Co	1	Ala	4.56	326.293	27.3561	0.185889	0.36802	0.0037547	2.866	0.07032	0.0017334	9.116e-05		WT	Co	1	FBP	4.56	326.293	22.1161	0.463336	0.051104	0.00486	1.0408	0.0903
WT	Co	1	Ala	0.912	326.293	27.4063	0.75266	0.1576	0.0093245	2.0198	0.19882	0.0017232	0.00039454		WT	Co	1	FBP	0.912	326.293	22.7025	0.523668	0.061174	0.0063415	0.97944	0.086078
WT	Co	1	Ala	0.1824	326.293	28.6626	0.871333	0.10771	0.0085315	1.4769	0.1361	0.001585	0.00043514		WT	Co	1	FBP	0.1824	326.293	22.7505	0.450056	0.066005	0.0057276	1.0456	0.08138
WT	Co	1	Ala	0.03648	326.293	29.8343	1.19844	0.10755	0.011744	1.3063	0.14162	0.00073364	0.00056401		WT	Co	1	FBP	0.03648	326.293	23.2774	0.315509	0.080305	0.0044331	1.1917	0.058177
WT	Co	1	Ala	0	326.293	27.8566	1.09925	0.10151	0.010099	1.7105	0.23743	0.0020476	0.00058843		WT	Co	1	FBP	0	326.293	24.1946	0.466599	0.09637	0.00746	1.2265	0.0982
						0	0														0	0										Kia		KixAla		Qala		KixFBP		QFBP
WT	Co	4	Ala	570	339.619	24.9378	0.728346	0.71339	0.040919	3.7465	0.7543	0.0032			WT	Co	4	FBP	570	339.619	14.2368	0.519005	0.016443	0.0022342	1.2614	0.20861	0.0032525	0.00030761	WT	Co	4	0.033079	0.00217	1.6179	0.37069	0.10902	0.010431	1.5623e-05	1.5275e-05	1.7158	0.1559		865.828	149.209
WT	Co	4	Ala	114	339.619	25.5835	0.624898	0.29444	0.019394	2.4493	0.34504				WT	Co	4	FBP	114	339.619	15.3263	0.604555	0.017738	0.0025593	1.3229	0.23671	0.0029024	0.00036234
WT	Co	4	Ala	22.8	339.619	20.5041	0.608936	0.18755	0.01756	1.9409	0.30181				WT	Co	4	FBP	22.8	339.619	14.9116	0.56611	0.018684	0.002562	1.3603	0.23404	0.0029988	0.000341
WT	Co	4	Ala	4.56	339.619	19.1188	0.566144	0.11219	0.013031	1.2208	0.14511				WT	Co	4	FBP	4.56	339.619	14.8909	0.436138	0.019625	0.002044	1.4154	0.18936	0.0028981	0.00026508
WT	Co	4	Ala	0.912	339.619	19.0434	0.582921	0.049217	0.0067778	1.0888	0.14311				WT	Co	4	FBP	0.912	339.619	15.2832	0.619396	0.022345	0.0032376	1.2806	0.21482	0.0032394	0.00035667
WT	Co	4	Ala	0.1824	339.619	18.8088	0.623064	0.044279	0.0067694	1.0252	0.14327				WT	Co	4	FBP	0.1824	339.619	15.634	0.688305	0.023481	0.0037002	1.2341	0.21641	0.0033664	0.00038755
WT	Co	4	Ala	0.03648	339.619	18.824	0.456447	0.046623	0.0050726	1.1292	0.12175				WT	Co	4	FBP	0.03648	339.619	16.5455	0.571102	0.026153	0.0031811	1.2408	0.1657	0.0033371	0.00031792
WT	Co	4	Ala	0	339.619	16.4633	0.363765	0.035899	0.0033243	1.5672	0.19805		.		WT	Co	4	FBP	0	339.619	17.1327	0.524031	0.028724	0.0029796	1.3806	0.17114	0.0034354	0.00030142
						0	0														0	0										Kia		KixAla		Qala		KixFBP		QFBP
WT	Co	10	Ala	570	307.807	35.9549	0.773179	0.13405	0.0052491	2.1503	0.14614	0.0067607	0.00079323		WT	Co	10	FBP	570	307.807	10.4854	0.284429	0.012515	0.0012218	1.6816	0.26138	0.0029131	0.00021013	WT	Co	10	0.063499	0.0021858	97.507	37.905	0.30046	0.044888	8.8074e-06	1.626e-06	5.4042	0.25205		837.829	104.522
WT	Co	10	Ala	114	307.807	21.4655	0.698413	0.086717	0.006784	2.2188	0.32729	0.004635	0.00043797		WT	Co	10	FBP	114	307.807	10.3057	0.250074	0.013048	0.001058	2.0802	0.31447	0.0033649	0.00019273
WT	Co	10	Ala	22.8	307.807	17.6844	0.501755	0.069166	0.0048186	2.3856	0.34043	0.0043138	0.00033027		WT	Co	10	FBP	22.8	307.807	10.7683	0.206237	0.014158	0.00087827	2.211	0.26646	0.0031493	0.00015952
WT	Co	10	Ala	4.56	307.807	13.8621	0.417139	0.04315	0.003742	1.9197	0.27182	0.0042419	0.00027784		WT	Co	10	FBP	4.56	307.807	10.3952	0.257942	0.014122	0.001105	2.3834	0.3858	0.0034441	0.0002019
WT	Co	10	Ala	0.912	307.807	13.7639	0.401072	0.035864	0.003414	1.3959	0.15705	0.0039184	0.00024809		WT	Co	10	FBP	0.912	307.807	10.7123	0.284964	0.015213	0.0013832	1.8354	0.27534	0.0032172	0.00021115
WT	Co	10	Ala	0.1824	307.807	14.0741	0.299742	0.040093	0.0028707	1.1662	0.081067	0.0035565	0.00016794		WT	Co	10	FBP	0.1824	307.807	10.8739	0.25889	0.017929	0.0015021	1.5464	0.18142	0.003498	0.00018046
WT	Co	10	Ala	0.03648	307.807	14.5571	0.330923	0.052287	0.0040137	1.0029	0.060566	0.0033913	0.00016177		WT	Co	10	FBP	0.03648	307.807	12.195	0.207449	0.033963	0.0024881	1		0.0031243	0.00013195
WT	Co	10	Ala	0	307.807	15.1142	0.366259	0.099348	0.0073417	1.0165	0.053437	0.0034991	0.00015919		WT	Co	10	FBP	0	307.807	13.5567	0.241265	0.063246	0.0043341	1		0.0027856	0.00014015
						0	0														0	0										Kia		KixAla		Qala		KixFBP		QFBP

## Sheet: Raw Data (U per mg)
		protein	divalent type	[divalent]	Effector type	[PEP]	activty at 0 mM Ala	activity at 0.03648 mMAla	activty at 0.1824mM Ala	activity at 0.912mM Ala	activity at 4.56mM Ala	activity at 22.8mM Ala	activity at 114mM Ala	activity at 570mM Ala			protein	divalent type	[divalent]	Effector type	[PEP]	activty at 0 mM FBP	activity at 0.00000329 mM FBP	activty at 0.0000164 mM FBP	activity at 0..0000822 mM FBP	activity at .000411 mM FBP	activity at .002056 mM FBP	activity at 0.01028 mM FBP	activity at 0.0514mM FBP
		WT	Mg	0.2	Ala	10	19.9997	19.1877	18.5218	18.2192	17.8257	16.1612	15.8182	11.1927			WT	Mg	0.2	FBP	10	21.5082	20.8751	20.9386	21.4237	21.6452	20.9596	22.0461	23.4753
		WT	Mg	0.2	Ala	5	20.504	20.0956	19.5658	19.011	17.3869	14.295	11.8637	6.66823			WT	Mg	0.2	FBP	5	22.8162	22.1622	21.7507	22.6949	22.6843	22.8426	23.7181	23.7655
		WT	Mg	0.2	Ala	2.5	20.7664	19.9492	19.5356	17.9923	10.5068	4.72616	3.41477	1.82091			WT	Mg	0.2	FBP	2.5	22.8426	22.4205	22.2466	22.2834	23.2222	23.2486	23.9977	24.2244
		WT	Mg	0.2	Ala	1.25	19.0514	18.2443	17.1296	11.0819	2.47663	1.20553	0.736432	0.383357			WT	Mg	0.2	FBP	1.25	20.9702	20.3688	20.8964	21.7877	22.6475	22.89	23.4173	23.7023
		WT	Mg	0.2	Ala	0.625	14.1991	12.9682	9.5081	2.83987	0.554839	0.0907939	-0.0403529	0.0958367			WT	Mg	0.2	FBP	0.625	15.5273	17.0462	18.4649	19.9999	20.5536	20.2476	21.524	21.5768
		WT	Mg	0.2	Ala	0.3125	6.41596	5.33156	2.91544	0.807057	0.146278	0.292561	0.0252203	0.0807057			WT	Mg	0.2	FBP	0.3125	7.25722	10.6804	14.0926	16.1497	16.983	17.8215	18.1169	18.0482
		WT	Mg	0.2	Ala	0.15625	1.67463	1.54349	0.983594	0.317788	0.0403529	-0.105925	-0.292561	-0.0958367			WT	Mg	0.2	FBP	0.15625	2.44195	4.54121	9.25083	12.2941	12.6317	13.001	13.4438	13.6021
		WT	Mg	0.2	Ala	0.078125	0.776774	0.327873	0.0706175	-0.206807	-0.0857485	-0.161411	-0.348045	0.0756603			WT	Mg	0.2	FBP	0.078125	0.912439	1.79321	5.18459	8.175	8.15402	8.61264	8.73417	8.77096
		WT	Mg	0.2	Ala	0.039062	0.337959	-0.0151323	-0.176542	-0.287505	-0.0353074	-0.438841	-0.484239	-0.0857485			WT	Mg	0.2	FBP	0.039062	0.274271	1.308	2.66873	4.82052	5.08431	4.92598	5.14235	5.18976
		WT	Mg	0.2	Ala	0.019531	0.267334	0.100882	-0.474154	-0.353074	-0.35813	-0.186631	-0.156366	0.0201762			WT	Mg	0.2	FBP	0.019531	0.179324	0.158224	1.35547	3.10132	2.50523	3.19615	2.85335	2.79013
		WT	Mg	0.2	Ala	0.0097656	0.00504411	-0.116013	-0.353074	-0.27239	-0.307676	-0.342989	-0.383357	0.166454			WT	Mg	0.2	FBP	0.0097656	-0.0791122	0.221515	0.516878	1.40294	1.49788	1.61917	1.62971	1.38185
		WT	Mg	0.2	Ala	0.0048828	0	0.0958367	-0.337959	-0.201762	-0.368216	0	-0.337959	0.0504411			WT	Mg	0.2	FBP	0.0048828	-0.0738393	0.369183	0.116033	0.595985	0.580152	0.337546	0.590698	0.886061
		WT	Mg	0.6	Ala	10	45.0004	43.1314	41.0649	40.1825	38.7603	37.1611	35.2712	30.8379			WT	Mg	0.6	FBP	10	43.7538	42.61	41.9083	42.2794	42.3193	42.4296	41.4968	43.6734
		WT	Mg	0.6	Ala	5	44.3465	42.5397	41.2312	40.4421	38.6975	37.6906	35.5104	28.3149			WT	Mg	0.6	FBP	5	42.299	42.1187	41.4869	41.5367	41.1656	41.8378	42.5499	44.1751
		WT	Mg	0.6	Ala	2.5	42.6121	40.5977	38.999	39.6117	35.5517	27.8476	23.0088	15.803			WT	Mg	0.6	FBP	2.5	39.7918	39.7316	39.0393	39.6212	40.6541	40.6945	41.3864	41.9985
		WT	Mg	0.6	Ala	1.25	39.8402	37.9712	36.9117	35.1676	17.2568	7.8806	4.94235	3.90403			WT	Mg	0.6	FBP	1.25	34.4253	36.4817	36.4413	37.5949	37.5747	39.8016	40.7443	41.0552
		WT	Mg	0.6	Ala	0.625	35.6558	34.503	32.3952	19.0009	3.9248	2.06623	1.68207	0.924106			WT	Mg	0.6	FBP	0.625	33.4422	33.9739	33.3722	34.4854	36.4413	37.9561	38.1966	39.6212
		WT	Mg	0.6	Ala	0.3125	25.0441	23.7357	16.7585	4.86966	1.16288	0.425708	0.664513	-0.207664			WT	Mg	0.6	FBP	0.3125	23.6623	27.163	28.3467	32.2585	34.4455	34.4051	34.7461	34.3548
		WT	Mg	0.6	Ala	0.15625	10.5806	9.3446	5.17078	1.51593	0.52954	-0.0726796	0.0103832	0.155745			WT	Mg	0.6	FBP	0.15625	10.5821	16.8214	23.512	27.1029	28.0358	28.8178	29.4501	30.2321
		WT	Mg	0.6	Ala	0.078125	3.45759	2.68922	2.03506	0.290724	-0.114212	-0.207664	0.0622991	-0.591823			WT	Mg	0.6	FBP	0.078125	3.81163	7.41253	15.9284	19.9008	20.8134	21.4353	21.6965	22.1075
		WT	Mg	0.6	Ala	0.039062	1.15253	0.654159	0.498387	0.52954	-0.114212	-0.197278	-0.259577	-0.622991			WT	Mg	0.6	FBP	0.039062	1.78547	2.82866	8.81699	12.4582	12.9899	11.7156	13.8523	14.3939
		WT	Mg	0.6	Ala	0.019531	0.550301	0.259577	0.0519154	-0.0207664	-0.477621	-0.913699	-0.508773	-0.436088			WT	Mg	0.6	FBP	0.019531	0.852625	1.88576	4.57397	6.46983	6.96113	7.24203	7.28245	7.83387
		WT	Mg	0.6	Ala	0.0097656	-0.0830655	-0.332262	0.0830655	-0.456855	-0.903345	-0.664513	-0.114212	-0.60223			WT	Mg	0.6	FBP	0.0097656	0.782402	0.491503	2.23682	3.45056	3.74145	3.50068	4.44358	4.47369
		WT	Mg	0.6	Ala	0.0048828	-0.903345	-0.737203	-0.841008	-0.467241	-0.913699	-0.093446	-0.976035	-0.394556			WT	Mg	0.6	FBP	0.0048828	-0.200615	-0.130397	1.14352	1.47452	1.99609	1.93592	2.0262	2.26693
		WT	Mg	1	Ala	10	59.9976	58.033	57.0982	54.3733	50.0325	0	46.5307	41.8257			WT	Mg	1	FBP	10	57.9151	55.381	55.8243	55.9457	56.221	55.4725	54.6184	57.9151
		WT	Mg	1	Ala	5	58.9203	57.2726	55.0388	52.2188	48.3847	46.7845	45.7703	39.3536			WT	Mg	1	FBP	5	56.8164	53.4424	53.7177	53.0307	52.2823	53.8241	55.2745	55.702
		WT	Mg	1	Ala	2.5	53.4385	52.6142	50.6341	49.0027	45.9291	41.3975	38.3714	31.0363			WT	Mg	1	FBP	2.5	52.5118	49.8247	48.9398	49.6417	50.2672	51.5038	52.313	54.8013
		WT	Mg	1	Ala	1.25	50.206	48.6377	47.0538	45.1842	32.6521	18.3618	13.2287	10.2819			WT	Mg	1	FBP	1.25	48.0233	46.3142	46.543	44.8181	47.6266	49.0313	49.4587	50.9241
		WT	Mg	1	Ala	0.625	46.0715	44.788	42.9184	32.7634	9.03029	3.92906	3.84982	3.05771			WT	Mg	1	FBP	0.625	45.7338	44.8788	44.7416	46.4207	47.2906	47.2757	48.1913	48.4358
		WT	Mg	1	Ala	0.3125	37.421	35.6939	29.8486	10.4243	3.37457	2.36063	1.67935	2.36063			WT	Mg	1	FBP	0.3125	36.682	37.8879	39.6735	41.9481	43.307	43.154	45.871	44.5736
		WT	Mg	1	Ala	0.15625	20.4851	17.0153	11.8027	3.43793	2.05956	1.60011	1.52096	1.93285			WT	Mg	1	FBP	0.15625	20.3025	26.7445	33.293	36.85	37.3531	39.1853	40.4827	38.895
		WT	Mg	1	Ala	0.078125	7.33531	6.38472	3.56464	1.60011	1.01394	0.665403	0.871351	0.918909			WT	Mg	1	FBP	0.078125	9.14407	13.5402	23.4927	28.3163	28.7288	30.3314	30.4844	30.9119
		WT	Mg	1	Ala	0.039062	2.67749	2.72497	1.90117	0.396074	0.839673	0.110898	0.887231	0.649564			WT	Mg	1	FBP	0.039062	3.25145	5.587	13.6625	19.0051	19.7685	20.211	20.7449	19.371
		WT	Mg	1	Ala	0.019531	1.41004	1.15653	1.17241	0.221804	0.934707	0.443599	0.538666	0.712936			WT	Mg	1	FBP	0.019531	2.85458	2.45764	6.96082	11.3114	12.563	12.9298	13.067	12.4258
		WT	Mg	1	Ala	0.0097656	0.554505	0.538666	0.728775	0.792147	-0.348548	0.42776	0.0158431	-0.0475293			WT	Mg	1	FBP	0.0097656	1.86233	1.19069	3.87728	6.59447	6.6097	7.08291	7.34247	6.96082
		WT	Mg	1	Ala	0.0048828	-0.538666	-0.554505	-0.586191	-0.221804	-0.316862	-0.205956	-0.126745	0.0633716			WT	Mg	1	FBP	0.0048828	-0.0457953	0.198442	1.60285	3.83153	3.54145	4.45736	4.54893	4.09101
		WT	Mg	2	Ala	10	75.087	72.3202	70.3468	69.8253	65.0393	61.819	63.1116	57.2592			WT	Mg	2	FBP	10	76.9091	74.9434	78.7107	74.9635	75.2301	73.9394	72.7524	77.6464
		WT	Mg	2	Ala	5	77.1062	74.0218	70.5062	66.8311	60.0038	59.596	58.3936	53.0862			WT	Mg	2	FBP	5	77.584	76.0077	75.6596	76.0289	73.0793	73.1005	76.7863	78.8948
		WT	Mg	2	Ala	2.5	68.7132	65.4026	62.9757	59.3006	58.3479	54.6061	53.6311	46.1229			WT	Mg	2	FBP	2.5	72.8138	70.1721	69.9055	70.5815	70.3773	72.343	72.3218	75.8236
		WT	Mg	2	Ala	1.25	61.9995	58.9831	58.4616	56.0569	50.6815	36.9365	30.6997	21.2872			WT	Mg	2	FBP	1.25	66.9782	67.8383	66.1382	66.1995	65.7901	68.6973	70.5403	71.175
		WT	Mg	2	Ala	0.625	57.3272	57.0331	53.9709	48.2322	23.8946	8.76637	7.29214	6.02194			WT	Mg	2	FBP	0.625	62.1043	62.227	62.739	63.5177	63.4965	63.2511	67.0395	67.6531
		WT	Mg	2	Ala	0.3125	49.7065	49.7287	42.8568	23.2595	5.25073	1.89388	2.73318	1.57641			WT	Mg	2	FBP	0.3125	55.0192	56.1047	58.2756	60.0159	60.1185	63.2712	63.8446	64.5005
		WT	Mg	2	Ala	0.15625	34.4416	30.3142	21.4911	6.7478	1.2361	1.16809	0.306201	0.0793855			WT	Mg	2	FBP	0.15625	37.5939	45.1497	51.0266	53.791	54.0978	56.1258	57.2314	57.7836
		WT	Mg	2	Ala	0.078125	16.0477	12.7583	6.54366	2.89185	0.328876	0.963965	0.419615	0.918602			WT	Mg	2	FBP	0.078125	16.0119	27.315	39.5807	41.8944	44.2494	46.9313	46.2352	44.9043
		WT	Mg	2	Ala	0.039062	5.45487	2.55165	1.64438	1.50833	-0.192798	0.669108	0.306201	-1.32692			WT	Mg	2	FBP	0.039062	6.57288	12.7979	25.5958	30.182	30.6528	32.7009	32.3116	32.6597
		WT	Mg	2	Ala	0.019531	0.714472	0.464967	-0.850562	0.0567038	0.419615	1.71247	-0.17011	-0.306201			WT	Mg	2	FBP	0.019531	2.06806	4.40241	14.8249	17.5068	17.9162	19.0017	18.8377	19.0017
		WT	Mg	2	Ala	0.0097656	1.44024	-0.895926	-1.41762	0.601057	0.0793855	1.78055	0.396927	-0.328876			WT	Mg	2	FBP	0.0097656	1.18764	2.37529	7.41246	9.33717	9.80816	10.1357	9.66481	10.4839
		WT	Mg	2	Ala	0.0048828	-0.714472	-1.14542	-1.57641	-1.73509	-1.16809	-1.34954	0.442291	-0.283525			WT	Mg	2	FBP	0.0048828	0.245717	1.02381	3.46052	4.42282	4.81193	5.52858	4.73005	4.36146
		WT	Mg	6	Ala	10	86.3076	84.054	83.2872	81.6624	81.1272	75.6924	76.9008	75.438			WT	Mg	6	FBP	10
		WT	Mg	6	Ala	5	85.2384	80.9424	83.2872	78.7356	72.6504	71.814	68.8416	67.0296			WT	Mg	6	FBP	5	78.6546	78.284	75.6332	77.7774	75.7692	77.2315	76.1589	75.5355
		WT	Mg	6	Ala	2.5	76.2036	73.8348	76.158	69.2592	66.054	64.5444	63.2208	59.6436			WT	Mg	6	FBP	2.5	73.4104	71.5593	70.8372	69.961	73.2543	74.0349	71.2662	71.091
		WT	Mg	6	Ala	1.25	63.6156	65.4732	65.2872	61.6416	59.0868	54.1164	51.0036	43.8972			WT	Mg	6	FBP	1.25	65.7108	62.5726	63.7812	64.7944	65.731	66.6465	63.6251	61.5977
		WT	Mg	6	Ala	0.625	55.3008	56.4624	57.414	56.1132	43.5024	25.6872	19.1844	14.3532			WT	Mg	6	FBP	0.625	58.8109	56.5489	57.9921	59.7657	58.5964	58.4796	58.8885	56.1591
		WT	Mg	6	Ala	0.3125	50.3076	50.1216	50.214	41.946	12.6576	5.96904	5.85288	5.66712			WT	Mg	6	FBP	0.3125	52.9232	51.5787	52.8265	55.3212	53.7621	56.3545	55.1067	52.7087
		WT	Mg	6	Ala	0.15625	42.2712	41.4348	37.7652	14.8872	3.4374	2.16	2.76384	3.01932			WT	Mg	6	FBP	0.15625	44.4834	45.3022	49.0054	50.916	50.0387	49.2592	50.4285	47.251
		WT	Mg	6	Ala	0.078125	23.76	22.5288	15.654	4.66836	1.48644	1.32384	1.2774	2.02068			WT	Mg	6	FBP	0.078125	25.2047	32.9435	39.8827	43.2355	44.0543	43.8791	43.7038	39.7851
		WT	Mg	6	Ala	0.039062	9.54576	7.6878	4.38972	1.9974	1.46328	0.023226	1.55616	1.48644			WT	Mg	6	FBP	0.039062	9.20073	18.7912	28.5373	31.0914	31.7934	31.8709	32.5729	31.0521
		WT	Mg	6	Ala	0.019531	2.97288	3.85548	1.16129	-0.905808	1.16129	0.185808	0.696768	1.25424			WT	Mg	6	FBP	0.019531	2.78746	7.44629	16.7447	18.0308	18.7721	20.5457	19.9807	18.8688
		WT	Mg	6	Ala	0.0097656	1.55616	2.20644	0.185808	1.81164	-0.301932	0.580644	1.8348	3.2748			WT	Mg	6	FBP	0.0097656	3.04096	3.27482	7.95318	9.20073	9.9025	10.5458	11.1108	10.3121
		WT	Mg	6	Ala	0.0048828	-0.348384	0.627096	0.25548	-1.09162	-0.743232	-0.371616	-0.371616	0.72			WT	Mg	6	FBP	0.0048828	0.935663	0.389864	1.53992	4.05454	4.7953	4.91222	4.87325	2.3976
		WT	Mg	10	Ala	10	82.905	80.7638	80.0381	80.9634	77.3344	76.9359	75.1209	74.0138			WT	Mg	10	FBP	10		81.8413	78.661	80.6184	81.0632	78.4611		78.4162
		WT	Mg	10	Ala	5	78.3141	77.2622	76.1737	74.5584	68.0081	70.2581	67.3912	61.3125			WT	Mg	10	FBP	5	83.755	76.2577	73.7889	74.1222	74.1004	72.766	72.2545	74.0556
		WT	Mg	10	Ala	2.5	69.8222	68.3344	68.2444	65.1956	61.0406	59.5341	58.5722	55.5966			WT	Mg	10	FBP	2.5	76.4359	70.0742	67.8272	67.8938	69.2064	67.0479	63.5113	67.6272
		WT	Mg	10	Ala	1.25	60.1331	59.6794	58.4634	55.7784	52.1494	51.0056	50.2256	46.0884			WT	Mg	10	FBP	1.25	70.8075	62.7769	59.9966	60.9092	61.3977	58.7955	61.354	63.3113
		WT	Mg	10	Ala	0.625	51.1509	50.8247	50.0625	48.4472	39.9741	27.3806	20.8303	17.6006			WT	Mg	10	FBP	0.625	66.0698	64.8021	64.7124	55.036	54.4797	57.3715	57.7048	57.4381
		WT	Mg	10	Ala	0.3125	46.8694	45.4359	44.3831	38.5406	13.5909	6.49594	5.47987	5.60681			WT	Mg	10	FBP	0.3125	60.6195	58.6174	59.9081	52.9223	55.1911	53.5234	52.8556	55.7256
		WT	Mg	10	Ala	0.15625	39.1575	38.3044	35.3466	16.7662	3.77419	1.45162	1.79634	2.05041			WT	Mg	10	FBP	0.15625	53.79	53.6119	53.1004	47.9616	51.9212	50.2086	49.6742	49.1627
		WT	Mg	10	Ala	0.078125	25.8206	24.0609	16.9116	3.66534	1.92338	1.28831	0.780244	1.72378			WT	Mg	10	FBP	0.078125	32.9234	39.4633	45.3365	38.8851	42.4666	43.1792	41.4884	42.1999
		WT	Mg	10	Ala	0.039062	10.8506	9.12703	5.91534	1.72378	1.14319	0.0544359	0.127013	0.653222			WT	Mg	10	FBP	0.039062	14.5486	23.5584	34.1027	32.412	33.5912	32.0338	32.9464	31.4327
		WT	Mg	10	Ala	0.019531	4.48181	3.26616	1.59675	0.217744	0.181453	0.453628	0.798384	1.07053			WT	Mg	10	FBP	0.019531	7.25212	10.9004	21.8447	18.9529	20.3552	20.177	21.0218	19.8874
		WT	Mg	10	Ala	0.0097656	2.44959	1.59675	0.381047	-0.889116	-0.108872	-0.235884	0.526209	0.5625			WT	Mg	10	FBP	0.0097656	3.47038	4.78283	11.1896	11.1673	11.2786	10.233	11.7453	10.7224
		WT	Mg	10	Ala	0.0048828	-0.399197	1.43344	-0.526209	0.272175	-0.508059	-0.635081	0.0544359	1.10681			WT	Mg	10	FBP	0.0048828	0.533901	5.11649	6.16206	2.40251	3.4036	3.47038	4.29343	2.98087
		WT	Mg	25	Ala	10	72.5588	71.385	71.0864	70.1637	69.9669	73.278	73.3933	71.7514			WT	Mg	25	FBP	10				66.112	62.4919	61.9057	58.6882	60.1125
		WT	Mg	25	Ala	5	62.3779	61.1172	61.2882	60.0405	60.7495	62.2992	63.0876	59.6469			WT	Mg	25	FBP	5	61.4702	59.6597	56.1738	58.4864	55.6378	52.3199	53.4429	54.3304
		WT	Mg	25	Ala	2.5	53.5798	51.3468	52.9888	52.161	51.6359	50.3094	52.3843	51.4262			WT	Mg	25	FBP	2.5	53.0567	51.2306	49.7725	48.5655	45.8173	46.6555	46.6892	48.0296
		WT	Mg	25	Ala	1.25	46.1733	45.6474	44.9649	45.2275	43.1261	39.41	39.1338	39.239			WT	Mg	25	FBP	1.25	46.5048	46.5879	43.6891	42.9011	42.6838	42.2647	42.0465	41.4101
		WT	Mg	25	Ala	0.625	41.0649	39.83	39.9087	38.6616	28.7331	15.0627	11.8059	12.633			WT	Mg	25	FBP	0.625	41.8794	41.108	39.4663	39.8343	40.1867	38.5779	36.4826	39.6836
		WT	Mg	25	Ala	0.3125	36.8887	35.5229	36.1003	29.6002	8.0504	2.52137	2.46886	3.36183			WT	Mg	25	FBP	0.3125	38.4602	37.4047	36.0644	35.3769	37.2705	35.5778	34.9076	36.4826
		WT	Mg	25	Ala	0.15625	30.257	28.8519	26.8686	12.0027	1.82537	0.827363	0.761684	1.51021			WT	Mg	25	FBP	0.15625	32.3776	32.7456	32.4443	34.3716	31.5897	33.885	31.9585	33.014
		WT	Mg	25	Ala	0.078125	18.9234	17.8995	12.4491	2.54763	0.630347	0.183853	0.590953	0.94549			WT	Mg	25	FBP	0.078125	20.6964	24.1659	26.9478	28.6735	29.5783	29.5454	28.5393	29.1428
		WT	Mg	25	Ala	0.039062	7.95813	6.81553	4.17603	0.8142	0.590953	0.512159	0.328306	1.48395			WT	Mg	25	FBP	0.039062	8.94856	11.8483	19.0374	22.4056	23.4948	23.6126	22.3225	22.8584
		WT	Mg	25	Ala	0.019531	3.15177	2.23247	1.96982	0.315177	0.105059	0	0.236383	1.19504			WT	Mg	25	FBP	0.019531	3.08355	5.29563	10.34	14.8311	15.3671	15.9204	15.6191	15.652
		WT	Mg	25	Ala	0.0097656	1.31324	1.03743	0.696005	0.564688	0.170717	0.105059	-0.249512	0.380835			WT	Mg	25	FBP	0.0097656	1.20656	2.44672	4.92695	8.22835	8.71478	8.29536	8.78145	9.16675
		WT	Mg	25	Ala	0.0048828	1.05059	0.0262647	0.669747	0.196982	-0.420236	0.0131324	0.288912	0.118188			WT	Mg	25	FBP	0.0048828	0.284891	0.938495	1.10604	4.89344	4.7594	4.23989	3.36842	4.64208
		WT	Mg	60	Ala	10	47.6657	46.337	44.7707	45.2754	45.9451	45.0177	45.9968	46.2853			WT	Mg	60	FBP	10	44.8027		43.965	45.3619	44.6065	42.5889	42.1853	43.4785
		WT	Mg	60	Ala	5	40.2062	38.5574	36.4141	38.032	36.198	35.9605	36.0638	37.1663			WT	Mg	60	FBP	5	32.076	37.4878	35.9251	35.1799	35.2938	34.3833	34.0006	35.6145
		WT	Mg	60	Ala	2.5	33.0346	32.7461	30.0464	31.4168	29.9022	27.8414	26.512	29.0882			WT	Mg	60	FBP	2.5	30.2135	30.3172	29.7895	29.0544	29.4377	28.0922	28.6824	30.4
		WT	Mg	60	Ala	1.25	29.1909	28.1299	27.6971	26.3986	21.422	12.1482	9.18072	13.395			WT	Mg	60	FBP	1.25	25.3609	26.0227	25.0711	24.4398	24.5018	23.5192	24.1089	25.0711
		WT	Mg	60	Ala	0.625	25.7081	24.6988	24.6674	22.1743	7.47022	2.13294	1.57651	3.18389			WT	Mg	60	FBP	0.625	21.3872	21.9667	21.3359	20.8702	21.6566	21.4701	21.5219	22.0287
		WT	Mg	60	Ala	0.3125	22.8131	20.8758	19.5981	12.5091	1.80319	0.906733	0.680049	0.649172			WT	Mg	60	FBP	0.3125	18.3245	18.7388	19.1937	18.5939	19.1526	19.0387	19.2456	20.4666
		WT	Mg	60	Ala	0.15625	15.8886	15.1981	11.7979	3.55485	0.525502	0.412156	0.154558	0.175166			WT	Mg	60	FBP	0.15625	13.2859	14.455	14.2995	16.7207	17.2382	17.7765	17.104	18.1283
		WT	Mg	60	Ala	0.078125	8.54188	6.38844	4.16281	1.09221	0.597639	0.350337	0.34003	0.13395			WT	Mg	60	FBP	0.078125	6.53923	7.87412	10.0783	12.5508	14.3102	14.6721	14.3412	15.4895
		WT	Mg	60	Ala	0.039062	1.91653	1.59711	1.18495	1.04068	-0.020608	0.195774	0.401854	1.43224			WT	Mg	60	FBP	0.039062	2.51433	3.12484	3.03172	8.47448	11.1854	10.8337	10.6161	12.5818
		WT	Mg	60	Ala	0.019531	1.11281	0.494588	0.669775	0.53583	0.154558	-0.0721255	-0.628516	0.0309121			WT	Mg	60	FBP	0.019531	1.12785	1.42792	1.50035	4.50101	6.87068	7.29462	7.35663	7.77041
		WT	Mg	60	Ala	0.0097656	0.783116	0.484286	-0.10304	-0.164864	-0.319422	-0.13395	-0.123648	0.587311			WT	Mg	60	FBP	0.0097656	0.548393	0.248332	0.558764	2.16256	3.82843	4.1285	4.43889	4.73896
		WT	Mg	60	Ala	0.0048828	-0.010304	0.020608	-0.0721255	-0.113342	-0.504894	-0.123648	-0.319422	0.175166			WT	Mg	60	FBP	0.0048828	-0.0517354	0.713958	-0.113816	0.631149	1.91419	2.55571	2.37983	2.57645
		WT	Mg	100	Ala	10	33.3357	31.2375	32.8531	31.8725	30.4899	30.9642	30.6427				WT	Mg	100	FBP	10	31.6238	30.4226	30.4859	30.4226				31.7899
		WT	Mg	100	Ala	5	28.0142	25.6988	26.4305	25.6988	23.3036	22.7246	20.9803				WT	Mg	100	FBP	5	26.756	25.0412	24.4329	25.2548				24.0855
		WT	Mg	100	Ala	2.5	22.6283	21.1493	21.4467	20.651	17.4596	11.9209	9.63792				WT	Mg	100	FBP	2.5	22.1495	21.6277	20.5691	20.5217				20.9402
		WT	Mg	100	Ala	1.25	19.437	17.355	18.3277	16.7121	8.73792	2.86168	2.30702				WT	Mg	100	FBP	1.25	19.7154	18.6963	17.8189	17.6769				18.5698
		WT	Mg	100	Ala	0.625	16.0368	15.1284	14.8709	11.1655	1.94532	0.699357	0.675227				WT	Mg	100	FBP	0.625	17.171	16.3255	16.5627	16.0254				17.0053
		WT	Mg	100	Ala	0.3125	12.6365	11.6879	9.64622	3.89059	0.409962	0.490327	0.586806				WT	Mg	100	FBP	0.3125	13.6628	13.0226	12.9671	14.0339				15.3693
		WT	Mg	100	Ala	0.15625	6.18162	5.9885	4.30064	1.30224	0.30546	0.337614	0.739519				WT	Mg	100	FBP	0.15625	7.75958	7.08022	7.46726	9.17424				12.9119
		WT	Mg	100	Ala	0.078125	2.70091	1.88098	1.15754	0.779722	-0.0803852	0.289383	0.442108				WT	Mg	100	FBP	0.078125	2.83682	2.65506	3.01854	4.70939				10.1937
		WT	Mg	100	Ala	0.039062	0.30546	0.868143	0.627009	0.176847	0.249192	-0.00803852	0.241151				WT	Mg	100	FBP	0.039062	0.861327	1.09837	1.02725	2.10194				6.9459
		WT	Mg	100	Ala	0.019531	0.602879	0.30546	0.450165	0.257233	0.176847	0.128616	0.168807				WT	Mg	100	FBP	0.019531	0.687486	0.671686	0.339787	0.489924				4.10924
		WT	Mg	100	Ala	0.0097656	0.369768	-0.506441	0.0482311	0.15273	-0.120576	0.53053	0.249192				WT	Mg	100	FBP	0.0097656	-0.798086	0.102725	0.0869207	-0.489924				2.41802
		WT	Mg	100	Ala	0.0048828	1.10126	0.787779	0.15273	-0.128616	0.15273	0.104499	0.55466				WT	Mg	100	FBP	0.0048828	-0.0869207	-0.118529	-0.450403	0.142237				1.17741
		WT	Mn	0.1	Ala	10	6.2197	6.20701	6.09094	6.21124	6.18585	6.19733	6.05588	5.3621			WT	Mn	0.1	FBP	10	6.13095	5.95787	5.80575	5.87373	5.92695	5.76991	5.84159	5.97761
		WT	Mn	0.1	Ala	5	6.64104	6.71237	6.47843	6.69	6.61625	6.51711	6.3533	5.45688			WT	Mn	0.1	FBP	5	6.58578	6.33131	6.27815	6.1903	6.19279	6.22372	6.11862	6.2917
		WT	Mn	0.1	Ala	2.5	6.9312	6.82722	6.70632	6.79277	6.60719	6.50744	6.30252	5.47212			WT	Mn	0.1	FBP	2.5	6.77745	6.52892	6.4267	6.39667	6.45608	6.481	6.48931	6.73209
		WT	Mn	0.1	Ala	1.25	6.76133	6.94873	6.6761	6.69484	6.3533	6.14112	5.86637	4.8707			WT	Mn	0.1	FBP	1.25	6.59217	6.25956	6.20762	6.20391	6.36964	6.41392	6.5302	6.61325
		WT	Mn	0.1	Ala	0.625	6.38715	6.33093	6.34	6.19492	5.65576	4.18393	3.41875	2.278			WT	Mn	0.1	FBP	0.625	6.26946	6.08028	5.95787	5.87251	6.13223	6.13465	6.27936	6.44267
		WT	Mn	0.1	Ala	0.3125	5.90736	5.83832	5.9085	5.31416	2.83257	1.10914	0.735918	0.421197			WT	Mn	0.1	FBP	0.3125	5.76	5.56833	5.5337	5.67835	5.80824	5.91583	5.99742	6.11491
		WT	Mn	0.1	Ala	0.15625	4.5829	4.52789	4.44247	2.8267	0.654009	0.211768	0.176671	0.120507			WT	Mn	0.1	FBP	0.15625	4.53453	4.62851	4.94259	5.18621	5.29258	5.44094	5.45704	5.53862
		WT	Mn	0.1	Ala	0.078125	2.60558	2.35755	2.28852	0.976932	0.179011	0.0900886	0.120507	0.143907			WT	Mn	0.1	FBP	0.078125	2.47069	2.84662	3.71961	3.98795	4.12896	4.19323	4.29961	4.35896
		WT	Mn	0.1	Ala	0.039062	1.06235	0.972278	0.768682	0.25389	0.0783916	0.0877492	0.088922	0.0994523			WT	Mn	0.1	FBP	0.039062	1.08076	1.47401	2.07745	2.5041	2.4744	2.5733	2.64754	2.69699
		WT	Mn	0.1	Ala	0.019531	0.395458	0.382588	0.273778	0.0713673	0.00818977	-0.00351003	0.0140401	0.0467998			WT	Mn	0.1	FBP	0.019531	0.40436	0.686306	0.999176	1.19206	1.28853	1.22547	1.18465	1.23289
		WT	Mn	0.1	Ala	0.0097656	0.294839	0.174332	0.0257402	0.00117001	0.0292499	-0.0678612	0.00702006	0.0748794			WT	Mn	0.1	FBP	0.0097656	0.21269	0.262153	0.461247	0.461247	0.455063	0.57501	0.783994	0.730838
		WT	Mn	0.1	Ala	0.0048828	0.267933	0.00467998	-0.0772188	0.0187202	-0.0702006	0.0620096	0.0456301	0.120507			WT	Mn	0.1	FBP	0.0048828	0.107584	0.19167	0.31409	0.274523	0.213929	0.440221	0.276995	0.356136
		WT	Mn	0.3	Ala	10	9.30098	9.10226	8.87881	9.01747	8.71807	9.08724	9.16055	9.0634			WT	Mn	0.3	FBP	10	9.48003	9.48688	9.07499	9.32669	9.11389	8.96753	9.18719	9.22372
		WT	Mn	0.3	Ala	5	9.97928	9.75936	9.60038	9.6101	9.66839	9.78497	9.84591	9.45819			WT	Mn	0.3	FBP	5	10.1138	10.0064	9.46856	9.80041	9.51431	9.5921	9.51431	9.33816
		WT	Mn	0.3	Ala	2.5	10.2619	10.0446	9.83443	9.74876	9.9095	9.63395	9.84591	9.43788			WT	Mn	0.3	FBP	2.5	10.3198	10.1184	10.0086	9.97881	9.85078	10.107	9.80727	9.84156
		WT	Mn	0.3	Ala	1.25	10.034	9.78321	9.6101	9.56594	9.50588	9.52001	9.39636	9.14377			WT	Mn	0.3	FBP	1.25	10.297	10.1368	9.72262	9.88967	9.60594	9.81413	9.80491	9.69058
		WT	Mn	0.3	Ala	0.625	9.43258	9.34867	9.09961	9.13847	9.021	8.59327	8.17614	7.39327			WT	Mn	0.3	FBP	0.625	9.25576	9.1276	8.98124	8.92863	8.97202	9.38391	9.13458	9.02238
		WT	Mn	0.3	Ala	0.3125	8.677	8.48216	8.42228	8.29413	7.23597	5.05473	4.19494	2.61542			WT	Mn	0.3	FBP	0.3125	8.60824	8.25133	8.26953	8.56935	8.70897	8.59902	8.59902	8.53731
		WT	Mn	0.3	Ala	0.15625	7.45138	7.4172	7.33003	6.36929	3.07354	1.11115	0.712831	0.475215			WT	Mn	0.3	FBP	0.15625	7.81874	7.72275	7.57166	7.74556	7.73871	8.20321	8.0293	7.99502
		WT	Mn	0.3	Ala	0.078125	4.99494	4.8667	4.6171	2.90776	0.538469	0.158976	0.0820519	0.100853			WT	Mn	0.3	FBP	0.078125	5.37269	5.77087	6.20794	6.7617	6.59465	6.94471	6.71359	6.71583
		WT	Mn	0.3	Ala	0.039062	2.50431	2.16755	2.01025	0.81197	0.128205	-0.0358977	-0.0376075	0.0256411			WT	Mn	0.3	FBP	0.039062	2.52385	3.27894	4.08901	4.57184	4.68167	5.02487	4.93337	4.53519
		WT	Mn	0.3	Ala	0.019531	0.979469	0.89742	0.723085	0.246157	0.0649576	0.0444453	0.0512821	0.0205132			WT	Mn	0.3	FBP	0.019531	1.12808	1.64059	2.19672	2.33859	2.54217	2.59714	2.652	2.61772
		WT	Mn	0.3	Ala	0.0097656	0.502567	0.333337	0.198296	0.0290599	0.0598297	-0.00854708	0.0837618	0.0581207			WT	Mn	0.3	FBP	0.0097656	0.350097	0.430182	1.18295	1.11207	1.18756	1.19678	1.26086	1.33404
		WT	Mn	0.3	Ala	0.0048828	0.234189	0.052992	0.126501	-0.0393165	-0.00170943	0.0376075	-0.0461543	0.229058			WT	Mn	0.3	FBP	0.0048828	0.560606	0.155595	0.485097	0.43705	0.558325	0.569769	0.615533	0.830618
		WT	Mn	0.6	Ala	10	10.9098	10.5003	10.4641	10.0125	10.6855	10.2633	10.758	11.1371			WT	Mn	0.6	FBP	10	11.0602	10.5389	10.3129	10.4556	10.07	9.95823	10.0843	10.001
		WT	Mn	0.6	Ala	5	11.4897	10.8089	11.2546	11.1351	10.9078	10.9725	11.0705	11.3927			WT	Mn	0.6	FBP	5	11.6123	11.379	11.003	10.9579	10.6317	10.5556	10.5842	10.6437
		WT	Mn	0.6	Ala	2.5	11.907	11.5054	11.6132	10.995	11.1204	11.2625	11.2987	11.3947			WT	Mn	0.6	FBP	2.5	11.9099	11.5552	11.2958	11.0768	11.1006	10.8935	10.8579	10.765
		WT	Mn	0.6	Ala	1.25	11.9717	11.0097	11.5505	10.8452	11.1792	10.9098	11.1312	10.9568			WT	Mn	0.6	FBP	1.25	11.641	11.3981	11.2981	11.2077	11.1268	10.8007	10.7175	10.7317
		WT	Mn	0.6	Ala	0.625	11.1508	10.9647	10.949	10.61	10.4847	10.1663	10.324	10.0977			WT	Mn	0.6	FBP	0.625	10.9912	10.8365	10.7127	10.646	10.389	10.6032	10.4699	10.4033
		WT	Mn	0.6	Ala	0.3125	10.2368	10.0242	9.8538	9.69804	9.37575	8.49979	7.71866	6.6796			WT	Mn	0.6	FBP	0.3125	9.94864	9.84399	9.95823	9.9891	9.75582	9.99389	9.90818	9.60113
		WT	Mn	0.6	Ala	0.15625	8.86949	8.76144	8.95864	8.07886	6.00465	3.81094	3.01658	1.88269			WT	Mn	0.6	FBP	0.15625	8.96574	8.98001	9.17036	9.04899	8.79199	9.03239	9.0442	8.39455
		WT	Mn	0.6	Ala	0.078125	6.15443	6.09566	5.93256	4.70776	2.00975	0.830446	0.665491	0.519501			WT	Mn	0.6	FBP	0.078125	6.65464	7.02355	7.43538	7.38533	7.19252	7.45198	7.30921	6.98789
		WT	Mn	0.6	Ala	0.039062	3.14354	2.84593	2.81557	1.79169	0.55174	0.25786	0.246477	0.0891123			WT	Mn	0.6	FBP	0.039062	3.60585	4.18651	4.73865	4.84108	5.05763	5.03624	5.00525	4.62207
		WT	Mn	0.6	Ala	0.019531	1.19639	1.33666	1.02956	0.62568	0.286298	-0.0360238	0.00947998	0.163054			WT	Mn	0.6	FBP	0.019531	1.6494	2.15628	2.49666	2.44673	2.54425	2.68234	2.78466	2.65136
		WT	Mn	0.6	Ala	0.0097656	0.599133	0.360238	0.254059	-0.00947998	-0.0644645	0.18391	0.153572	0.187701			WT	Mn	0.6	FBP	0.0097656	0.690218	0.730675	1.05913	1.10912	1.20431	1.12577	1.27089	1.37087
		WT	Mn	0.6	Ala	0.0048828	0.166845	0.0360238	-0.208557	-0.185811	-0.242686	-0.136507	0.0910078	0.238895			WT	Mn	0.6	FBP	0.0048828	0.409367	0.385572	0.418897	0.371296	0.509329	0.556931	0.556931	0.811602
		WT	Mn	3	Ala	10	13.7165	13.6803	13.5277	13.798	14.3723	14.2235	14.7124	15.6204			WT	Mn	3	FBP	10	13.9727	14.0572	13.477	13.3982	12.6236	12.9559	13.3024	13.1784
		WT	Mn	3	Ala	5	14.737	14.5145	14.7499	15.0332	14.7499	15.4652	15.751	16.0886			WT	Mn	3	FBP	5	14.9638	15.0089	14.4065	14.0826	13.8826	14.046	14.1051	13.4686
		WT	Mn	3	Ala	2.5	14.812	15.0927	14.8444	15.3061	15.5156	15.8868	15.9644	16.1869			WT	Mn	3	FBP	2.5	15.153	14.91	14.5305	14.0882	14.3417	14.1614	14.1023	13.9756
		WT	Mn	3	Ala	1.25	14.4369	14.9	14.9776	14.9582	15.5182	15.9942	16.1791	16.0485			WT	Mn	3	FBP	1.25	14.5163	14.8707	14.2487	14.1897	13.9784	13.8714	14.2319	14.0066
		WT	Mn	3	Ala	0.625	13.7657	14.6115	14.4563	14.7396	14.6594	15.2906	15.4807	15.2401			WT	Mn	3	FBP	0.625	14.584	14.4375	13.9417	13.9615	13.4376	13.6713	14.0939	14.1135
		WT	Mn	3	Ala	0.3125	12.677	14.0308	13.3324	13.9105	13.8381	14.1511	14.349	13.9092			WT	Mn	3	FBP	0.3125	13.5277	13.8657	13.2094	12.8376	12.6969	13.0574	13.1362	12.6744
		WT	Mn	3	Ala	0.15625	10.9722	11.856	11.5905	11.886	12.0161	11.9486	11.563	11.0198			WT	Mn	3	FBP	0.15625	11.8941	11.8688	11.3957	11.514	11.3674	11.6773	11.2745	10.3676
		WT	Mn	3	Ala	0.078125	7.7754	8.5539	8.39378	8.69411	8.13587	7.17216	6.30843	5.1119			WT	Mn	3	FBP	0.078125	7.92284	8.08058	8.47203	8.56778	8.35096	8.58481	8.82695	7.74821
		WT	Mn	3	Ala	0.039062	4.53104	4.7839	5.02175	4.73889	3.71749	2.65108	2.02275	1.32677			WT	Mn	3	FBP	0.039062	4.48114	4.33737	4.7684	4.93735	5.07821	5.25837	5.43022	4.81337
		WT	Mn	3	Ala	0.019531	2.08781	2.36317	2.27302	2.14536	1.36182	0.740989	0.448098	0.225297			WT	Mn	3	FBP	0.019531	2.11804	2.37998	2.30678	2.86442	2.59971	2.68703	2.82498	2.53772
		WT	Mn	3	Ala	0.0097656	0.966299	1.20912	0.98883	0.943768	0.438088	0.330438	-0.0225297	0.195265			WT	Mn	3	FBP	0.0097656	0.946346	0.971695	0.98859	0.929451	1.12379	1.42234	1.39982	1.37727
		WT	Mn	3	Ala	0.0048828	0.222801	0.500675	0.287885	0.38802	0.112651	0.0125167	0.0125167	0.222801			WT	Mn	3	FBP	0.0048828	0.343616	0.459086	0.591466	0.447823	0.445015	0.828052	0.828052	0.977327
		WT	Mn	6	Ala	10	14.1371	13.5503	12.8687	13.4568	13.3409	13.5677	14.0399	14.9333			WT	Mn	6	FBP	10	14.067	14.0889	13.505	13.823	13.146	13.7133	13.1871	12.8582
		WT	Mn	6	Ala	5	14.5134	14.2692	13.4132	13.8767	13.4157	13.934	14.6579	14.9707			WT	Mn	6	FBP	5	14.3815	14.6421	13.8888	14.0095	13.5215	13.8065	13.0555	12.9432
		WT	Mn	6	Ala	2.5	14.7202	14.2916	13.4643	13.6375	13.7322	14.2169	14.6118	15.0529			WT	Mn	6	FBP	2.5	14.1691	14.2965	14.0998	13.3022	13.7024	14.1875	13.7983	13.0145
		WT	Mn	6	Ala	1.25	14.339	14.0524	13.6686	13.9315	13.6636	14.2667	14.8984	14.9109			WT	Mn	6	FBP	1.25	14.4212	14.264	14.0971	13.8888	13.7737	13.919	13.6284	12.6855
		WT	Mn	6	Ala	0.625	14.3103	14.086	13.3123	13.6549	13.4668	13.9203	14.2218	14.5221			WT	Mn	6	FBP	0.625	13.1542	14.0725	13.6175	13.653	13.5764	13.4065	13.1132	12.2799
		WT	Mn	6	Ala	0.3125	13.6113	13.5129	12.5883	13.073	12.6606	13.1241	13.1989	13.2736			WT	Mn	6	FBP	0.3125	12.3757	13.2556	12.6965	12.5184	12.5567	12.5759	12.3072	11.3671
		WT	Mn	6	Ala	0.15625	12.157	11.8265	11.4334	11.5107	11.3418	11.2911	11.1488	11.2622			WT	Mn	6	FBP	0.15625	11.4109	11.4821	11.7261	11.5069	11.3671	11.6439	11.1313	10.1254
		WT	Mn	6	Ala	0.078125	9.00733	9.13031	8.76623	8.9712	8.11021	7.0009	6.65364	6.16895			WT	Mn	6	FBP	0.078125	8.83156	9.22626	9.05362	9.18788	9.1386	9.21805	9.02898	7.65569
		WT	Mn	6	Ala	0.039062	5.2646	5.15121	5.35132	5.19221	3.91892	2.76375	2.35133	2.25003			WT	Mn	6	FBP	0.039062	5.27648	5.4739	5.46016	5.7781	5.93983	5.82469	5.88219	5.13401
		WT	Mn	6	Ala	0.019531	2.45985	2.51293	2.46945	2.42372	1.55065	0.926065	0.762066	0.740361			WT	Mn	6	FBP	0.019531	2.4149	2.87262	2.60666	2.75479	2.81781	3.29196	3.21251	2.83976
		WT	Mn	6	Ala	0.0097656	1.20822	1.09969	1.04906	1.19616	0.545025	0.412389	0.429272	0.467848			WT	Mn	6	FBP	0.0097656	0.94292	0.937439	1.03063	1.21153	1.27458	1.50485	1.40614	1.56518
		WT	Mn	6	Ala	0.0048828	0.684901	0.614963	0.646313	0.64873	0.151937	0.260451	0.0940531	0.364156			WT	Mn	6	FBP	0.0048828	0.370039	0.139793	0.290548	0.534502	0.553692	0.770229	1.00047	0.660586
		WT	Mn	20	Ala	10	12.3968	12.1561	11.8692	11.6768	11.9818	12.5627	13.3997				WT	Mn	20	FBP	10	12.2768	11.9269	11.7747	11.5819	11.225	11.1179	10.9014	10.8846
		WT	Mn	20	Ala	5	12.3173	11.6102	11.6768	11.97	12.0008	12.6837	13.4459				WT	Mn	20	FBP	5	11.8936	11.8389	11.4272	11.1154	11.0655	10.4848	10.787	10.5705
		WT	Mn	20	Ala	2.5	12.1466	11.6469	11.7411	11.8466	12.43	12.6683	13.127				WT	Mn	20	FBP	2.5	11.8531	11.708	11.3082	10.7633	10.849	10.6323	10.73	10.4301
		WT	Mn	20	Ala	1.25	12.136	11.5231	11.8375	11.5804	12.2166	12.5165	13.5147				WT	Mn	20	FBP	1.25	11.6295	11.4557	11.1369	10.4682	10.5872	10.4492	10.4611	10.2683
		WT	Mn	20	Ala	0.625	11.367	10.7659	11.1652	11.6309	11.7411	12.1336	12.3328				WT	Mn	20	FBP	0.625	11.4272	11.3487	11.1797	10.6705	10.4873	10.4896	10.1731	10.1208
		WT	Mn	20	Ala	0.3125	11.2477	10.7774	10.7429	11.0688	11.2867	11.1583	11.764				WT	Mn	20	FBP	0.3125	11.0726	10.8061	10.8537	10.4515	10.3183	10.3968	9.62342	9.9828
		WT	Mn	20	Ala	0.15625	10.0293	9.68518	9.81594	9.58417	9.77231	8.95325	8.91188				WT	Mn	20	FBP	0.15625	10.1826	9.95895	9.84239	9.38072	9.21645	9.55199	9.62342	9.10703
		WT	Mn	20	Ala	0.078125	7.70267	7.5329	7.72567	7.61553	5.44714	3.58863	3.32011				WT	Mn	20	FBP	0.078125	8.00048	8.38839	8.14568	7.71253	8.17421	8.45736	8.24798	7.74351
		WT	Mn	20	Ala	0.039062	4.19442	3.97415	4.05903	3.17335	1.62686	0.759491	0.690649				WT	Mn	20	FBP	0.039062	4.22395	4.88788	5.05681	5.6541	5.92779	5.93258	6.25139	5.96344
		WT	Mn	20	Ala	0.019531	1.59924	1.45935	1.49598	1.02565	0.334999	0.0596579	0.236329				WT	Mn	20	FBP	0.019531	1.57769	1.85851	2.36298	2.56056	2.71756	2.78666	2.96986	3.38862
		WT	Mn	20	Ala	0.0097656	1.12202	0.608043	0.589691	0.289108	0.112432	-0.0642458	0.28222				WT	Mn	20	FBP	0.0097656	0.542566	0.697249	0.987571	0.763876	0.820986	1.05896	1.07086	1.492
		WT	Mn	20	Ala	0.0048828	0.438256	0.28682	0.204214	0.0252393	-0.0114726	0.0642458	-0.0481846				WT	Mn	20	FBP	0.0048828	-0.023797	0.202277	0.411686	0.245101	0.118984	0.292695	0.259388	0.542566
		WT	Mn	60	Ala	10	8.04849	7.47605	7.28501	7.56813	8.15706	8.06567	8.54533				WT	Mn	60	FBP	10	8.19469	7.80962	7.41699	7.79095	7.49177	7.15218	7.3687	7.40613
		WT	Mn	60	Ala	5	7.66091	7.37091	7.03212	7.34204	7.60387	7.92067	8.22372				WT	Mn	60	FBP	5	7.93736	7.66627	7.2862	7.70209	7.06807	7.05245	7.25811	7.18647
		WT	Mn	60	Ala	2.5	7.75024	7.35098	7.22247	7.26645	7.63617	7.85676	8.23678				WT	Mn	60	FBP	2.5	7.84077	7.56968	7.38584	7.4871	7.03531	6.94347	7.20047	7.03225
		WT	Mn	60	Ala	1.25	7.26096	7.26096	6.79661	7.03212	7.56951	7.65472	7.73993				WT	Mn	60	FBP	1.25	7.53539	7.28306	7.0836	6.98235	6.90604	6.82974	6.55398	6.87642
		WT	Mn	60	Ala	0.625	7.40458	7.06648	6.56654	6.9366	7.24103	7.03074	7.38328				WT	Mn	60	FBP	0.625	7.25191	6.95281	7.09769	6.92472	6.65676	6.66771	6.74249	6.67705
		WT	Mn	60	Ala	0.3125	7.11596	6.81125	6.42821	6.61574	6.61574	5.88422	6.09436				WT	Mn	60	FBP	0.3125	6.78764	6.75802	6.63028	6.59599	6.39348	6.61008	6.46826	6.20344
		WT	Mn	60	Ala	0.15625	6.34045	6.02386	5.98132	5.67668	4.46233	2.66414	2.66943				WT	Mn	60	FBP	0.15625	5.92616	5.87158	5.73137	5.90587	5.60524	5.76566	5.91215	5.90748
		WT	Mn	60	Ala	0.078125	4.41313	4.19233	4.15515	3.3145	1.38457	0.472175	0.480154				WT	Mn	60	FBP	0.078125	3.87753	4.29817	4.36827	4.62689	4.71253	5.47437	5.61297	5.55695
		WT	Mn	60	Ala	0.039062	1.77298	1.65856	1.60008	1.11196	0.24074	0.0718261	0.0665031				WT	Mn	60	FBP	0.039062	1.413	1.81803	1.95043	2.38822	3.33076	4.06136	4.28255	4.2514
		WT	Mn	60	Ala	0.019531	0.623799	0.536016	0.488132	0.23808	3.91683e-09	-0.0186211	0.0199508				WT	Mn	60	FBP	0.019531	0.327152	0.585758	0.574852	0.8023	1.60457	2.14055	2.21999	2.18885
		WT	Mn	60	Ala	0.0097656	0.227443	0.117044	0.125029	0.0239414	-0.0212812	0.0106406	0.0651734				WT	Mn	60	FBP	0.0097656	-0.0778934	-0.0327152	0.144882	0.179155	0.638728	0.8771	1.02818	1.08114
		WT	Mn	60	Ala	0.0048828	0.0319218	0.0359117	0.0226109	0.0611828	0.047882	-0.00133008	0.0292617				WT	Mn	60	FBP	0.0048828	-0.093473	0.0654303	-0.056083	-0.0295994	0.257045	0.40505	0.464242	0.528119
		WT	Ni	0.1	Ala	10	3.80201	3.66986	3.61405	3.48928	2.54859	0.718129	0.0869066	0.0852653			WT	Ni	0.1	FBP	10	3.74102	3.55391	3.43514	3.5216	3.56517	3.49418	3.54407	3.296
		WT	Ni	0.1	Ala	5	3.84061	3.54098	3.46303	3.06654	1.3863	0.210854	0.0327308	0.0023599			WT	Ni	0.1	FBP	5	3.45835	3.31568	3.25385	3.33395	3.36488	3.39862	3.43166	3.25948
		WT	Ni	0.1	Ala	2.5	3.37601	3.05916	3.01073	1.90094	0.35286	0.078696	0.00974751	0.0122098			WT	Ni	0.1	FBP	2.5	3.17161	3.03247	2.94463	3.05846	3.17513	3.21169	3.22854	3.11609
		WT	Ni	0.1	Ala	1.25	2.60194	2.38527	1.89848	0.691029	0.0869066	0.0409392	0.0401186	0.00153906			WT	Ni	0.1	FBP	1.25	2.36625	2.31916	2.39926	2.64595	2.72746	2.7914	2.81392	2.79002
		WT	Ni	0.1	Ala	0.625	1.3748	1.20652	0.787087	0.205107	0.0360141	0.0113892	0.0351935	0.0565368			WT	Ni	0.1	FBP	0.625	1.24532	1.35073	1.6199	2.04226	2.1245	2.18633	2.21023	2.26854
		WT	Ni	0.1	Ala	0.3125	0.64671	0.503873	0.287192	0.0893706	0.0204183	0.00892646	0.0335518	-0.00584834			WT	Ni	0.1	FBP	0.3125	0.569232	0.617742	0.889704	1.40135	1.49198	1.53555	1.55523	1.63675
		WT	Ni	0.1	Ala	0.15625			0.273235	0.058178	0.0237017	0.00892646	-0.0132362	0.0171349			WT	Ni	0.1	FBP	0.15625	0.288138	0.320465	0.487026	0.867228	0.945948	0.994422	1.00216	1.0682
		WT	Ni	0.1	Ala	0.078125	0.0795187	0.0754135	0.0376558	-0.0263693	-0.00338597	0.0171349	0.0261644	0.0335518			WT	Ni	0.1	FBP	0.078125	0.160937	0.11877	0.277597	0.491928	0.556596	0.551694	0.58332	0.597372
		WT	Ni	0.1	Ala	0.039062	0.0343725	0.0130309	0.0491489	-0.00831109		-0.0370405	0.0327308	0.0548955			WT	Ni	0.1	FBP	0.039062	0.105415	0.0527076	0.146177	0.295164	0.352792	0.345061	0.371052	0.368946
		WT	Ni	0.1	Ala	0.019531	0.0138515	-0.0181612	-0.0345777	0.0286267	-0.00831109	0.00810582	0.00974751	0.0384769			WT	Ni	0.1	FBP	0.019531	0.0892536	0.10401	0.122281	0.177098	0.192559	0.207319	0.194669	0.222076
		WT	Ni	0.1	Ala	0.0097656	0.0278057	0.022881	0.0187766	0.00153906	0.0023599	-0.0115945	0.00892646	0.0458664			WT	Ni	0.1	FBP	0.0097656	0.107525	0.0491928	0.0674676	0.115255	0.129311	0.096984	0.13142	0.153206
		WT	Ni	0.1	Ala	0.0048828	0.0130309		-0.0066694	-0.0115945	0.0351935	0.0113892	0.0187766	-0.028832			WT	Ni	0.1	FBP	0.0048828	0.0351386	0.0576276	0.0597372	0.058332	0.11666	0.0857388	0.0913596	0.11104
		WT	Ni	0.2	Ala	10	6.13596	5.67666	5.42571	5.25968	4.46651	1.8636	0.100075	-0.0216754			WT	Ni	0.2	FBP	10	5.97899	5.59862	5.55558	5.61725	5.60673	5.68119	5.5893	5.459
		WT	Ni	0.2	Ala	5	5.77436	5.40179	5.17676	4.99777	3.08852	0.441342	0.0539579	-0.108377			WT	Ni	0.2	FBP	5	5.63702	5.36831	5.36248	5.28567	5.40666	5.50907	5.36945	5.16704
		WT	Ni	0.2	Ala	2.5	5.37777	5.05677	4.8225	3.83928	1.07777	0.0945408	-0.0641036	-0.300227			WT	Ni	0.2	FBP	2.5	5.16241	5.0228	4.98908	5.00188	5.14143	5.20075	5.18332	5.05772
		WT	Ni	0.2	Ala	1.25	4.68601	4.1437	3.79868	1.73445	0.231051	0.063181	0.153573	-0.206146			WT	Ni	0.2	FBP	1.25	4.43887	4.37492	4.38538	4.47607	4.64363	4.71923	4.62031	4.72152
		WT	Ni	0.2	Ala	0.625	3.04239	2.88189	1.86179	0.533584	0.0355106	0.0945408	-0.0308985	-0.254106			WT	Ni	0.2	FBP	0.625	3.21631	3.14533	3.41638	3.6444	3.72584	3.85956	3.7863	3.98054
		WT	Ni	0.2	Ala	0.3125	1.38581	1.11837	0.690378	0.149885	0.0373558	-0.147111	-0.0696383	-0.350036			WT	Ni	0.2	FBP	0.3125	1.65065	1.63436	2.28344	2.63124	2.75919	2.80222	2.78125	2.87897
		WT	Ni	0.2	Ala	0.15625				0.334357	0.210759	0.0262875	-0.091774	-0.254106			WT	Ni	0.2	FBP	0.15625	0.808465	0.923617	1.35513	1.75065	1.80883	1.86466	1.88209	1.93792
		WT	Ni	0.2	Ala	0.078125	0.133282	0.227362	-0.0475016	0.0539579	0.0576473	-0.134206	-0.00876232	-0.477322			WT	Ni	0.2	FBP	0.078125	0.409455	0.376887	0.696799	0.966648	1.08643	1.02711	1.13649	1.03528
		WT	Ni	0.2	Ala	0.039062	0.096387	0.100075	0.0336664	0.00599528	0.267945	0.0502684	0.0152191	-0.285473			WT	Ni	0.2	FBP	0.039062	0.255912	0.246602	0.404804	0.617648	0.617648	0.628165	0.626963	0.717714
		WT	Ni	0.2	Ala	0.019531	0.0779388	0.181241	0.00968445	0.0890071	0.131432	0.0281317	-0.161875	-0.431202			WT	Ni	0.2	FBP	0.019531	0.198913	0.0942188	0.215194	0.271033	0.345479	0.428068	0.330358	0.354782
		WT	Ni	0.2	Ala	0.0097656	0.00784001	0.00599528	0.0392	-0.12498	0.107452	0.0521126	0.00230593	-0.33897			WT	Ni	0.2	FBP	0.0097656	0.1803	0.0569982	0.0372235	0.158201	0.222178	0.161687	0.212868	0.278011
		WT	Ni	0.2	Ala	0.0048828	0.129593	0.122216	-0.112065	0.0705599	-0.126819	-0.0714825	-0.206146	-0.211684			WT	Ni	0.2	FBP	0.0048828	0	-0.00116324	0.0372235	0.0918929	0.00581612	0.138422	0.127953	0.167505
		WT	Ni	0.5	Ala	10	9.40216	9.26216	8.88025	8.45662	7.7778	5.09642	0.486214	0.29523			WT	Ni	0.5	FBP	10	9.3051	8.82972	8.60086	8.65113	8.7066	8.27647	8.39619	8.45515
		WT	Ni	0.5	Ala	5	8.71758	8.398	8.68358	8.15404	7.62842	3.39449	0.0267102	0.308468			WT	Ni	0.5	FBP	5	8.80203	8.55229	8.16723	8.29206	8.40488	7.98165	8.077	8.12216
		WT	Ni	0.5	Ala	2.5	8.51905	8.35833	8.13333	7.95366	6.22339	1.00055	0.0834387	0.397336			WT	Ni	0.5	FBP	2.5	8.41178	8.02502	7.97296	7.80297	8.12386	7.76829	7.57411	7.78048
		WT	Ni	0.5	Ala	1.25	8.24862	7.75132	7.71537	7.10465	3.18463	0.372755	-0.128348	0.325488			WT	Ni	0.5	FBP	1.25	7.85333	7.40232	7.50296	7.45268	7.54113	7.24802	7.40412	7.35035
		WT	Ni	0.5	Ala	0.625	6.87955	6.64888	6.60354	4.87328	0.936269	0.0191463	0.0664204	0.0229282			WT	Ni	0.5	FBP	0.625	6.87165	6.71206	6.64619	6.72075	6.78142	6.58893	6.6444	6.60802
		WT	Ni	0.5	Ala	0.3125	5.28743	5.3819	4.82413	1.97823	0.266868	0.113693	-0.067838	-0.0186734			WT	Ni	0.5	FBP	0.3125	5.30204	5.35581	5.5396	5.64373	5.78415	5.59856	5.62115	5.65412
		WT	Ni	0.5	Ala	0.15625					0.33305	0.115589	0.108017	0.0418381			WT	Ni	0.5	FBP	0.15625	3.28143	3.48959	4.1053	4.24061	4.23013	4.08971	4.18335	4.22323
		WT	Ni	0.5	Ala	0.078125	1.5716	1.49979	0.837934	0.151513	-0.0508196	-0.166168	-0.067838	-0.0754019			WT	Ni	0.5	FBP	0.078125	1.7396	1.95296	2.55998	2.7004	2.72647	2.74207	2.71608	2.6883
		WT	Ni	0.5	Ala	0.039062	0.836048	0.629931	0.569415	0.049401	0.0361646	-0.013	0.0683109	0.0115823			WT	Ni	0.5	FBP	0.039062	0.71283	1.16377	1.52973	1.72401	1.63897	1.65635	1.67024	1.68754
		WT	Ni	0.5	Ala	0.019531	0.208248	0.111808	0.624254	-0.013	-0.128348	0.0928941	-0.219112	-0.368505			WT	Ni	0.5	FBP	0.019531	0.36422	0.627852	0.783944	0.875866	0.948701	0.891476	0.841178	0.818632
		WT	Ni	0.5	Ala	0.0097656	0.142056	0.115589	-0.00354553	0.00969125	0.053183	-0.0356918	-0.124568	-0.19453			WT	Ni	0.5	FBP	0.0097656	0.343412	0.25322	0.424922	0.466554	0.527256	0.608766	0.556738	0.445738
		WT	Ni	0.5	Ala	0.0048828	0.247953	0.0645289	0.00969125	0.0928941	-0.249369	0.0210368	-0.17373	-0.0905298			WT	Ni	0.5	FBP	0.0048828	0.154362	0.23588	0.143958	0.341674	0.216802	0.336468	0.33127	0.225468
		WT	Ni	1	Ala	10	10.8742	10.1917	10.4989	10.2066	9.70972	7.71334	1.53431	0.704564			WT	Ni	1	FBP	10	10.8338	10.3867	10.1799	10.3268	10.269	10.3045	9.96211	9.82195
		WT	Ni	1	Ala	5	10.2451	10.196	10.0275	9.9763	9.10605	6.92409	0.536068	0.606453			WT	Ni	1	FBP	5	10.4868	10.1756	10.1488	9.82424	9.78863	10.1333	9.85756	9.69741
		WT	Ni	1	Ala	2.5	10.2791	9.94434	9.82268	9.37273	8.95033	4.81894	0.258794	0.632052			WT	Ni	1	FBP	2.5	10.2956	9.90651	9.50175	9.57964	9.69304	9.75968	9.81092	9.58631
		WT	Ni	1	Ala	1.25	9.61374	9.53054	9.1509	9.01866	7.68127	1.47668	-0.0227508	0.380366			WT	Ni	1	FBP	1.25	9.89088	9.32608	9.2861	9.27944	9.30391	9.4551	9.45729	9.23497
		WT	Ni	1	Ala	0.625	8.91198	9.08048	8.52166	8.33399	4.87227	0.412357	0.00284382	0.572324			WT	Ni	1	FBP	0.625	9.05483	8.70349	8.66788	8.68787	8.70349	8.80356	8.81907	8.74347
		WT	Ni	1	Ala	0.3125	7.92448	7.79434	7.87754	6.45706	1.52142	0.207606	0.0412357	0.290785			WT	Ni	1	FBP	0.3125	7.98083	7.87399	7.72279	7.79621	7.92075	8.10089	8.1542	7.89846
		WT	Ni	1	Ala	0.15625						0.201203	-0.0718074	0.00284382			WT	Ni	1	FBP	0.15625	6.44418	6.33308	6.39972	6.55321	6.71773	6.73324	6.79999	6.62651
		WT	Ni	1	Ala	0.078125	3.7781	3.938	3.38567	1.30389	0.297187	-0.0312825	0.135083	-0.0120867			WT	Ni	1	FBP	0.078125	4.22945	4.4073	4.62742	4.86318	4.97439	5.02552	4.9899	4.90546
		WT	Ni	1	Ala	0.039062	2.15705	1.9566	1.96509	0.446486	0.203341	0.100958	-0.0910043	-0.0568775			WT	Ni	1	FBP	0.039062	2.30596	2.72841	2.93521	3.0509	3.20876	3.25989	3.30435	3.23323
		WT	Ni	1	Ala	0.019531	0.858138	0.789881	0.832539	0.143613	0.2204	0.0348375	-0.112338	-0.0760733			WT	Ni	1	FBP	0.019531	1.25632	1.4676	1.62994	1.61662	1.8256	1.77448	1.81894	1.89454
		WT	Ni	1	Ala	0.0097656	0.359043	0.269461	0.305717	0.120151	0.113759	0.0582991	-0.372542	-0.0888708			WT	Ni	1	FBP	0.0097656	0.853897	0.676001	0.81164	0.893913	1.1274	1.10739	1.13853	0.991765
		WT	Ni	1	Ala	0.0048828	0.02204	0.0625649	-0.148594	-0.101668	0.292923	-0.135799	-0.152858	0.105223			WT	Ni	1	FBP	0.0048828	0.171221	0.384698	0.297967	0.515891	0.555918	0.475863	0.511444	0.607067
		WT	Ni	3	Ala	10	10.6908	10.7092	10.4745	10.5044	10.8357	10.1293	6.79078	1.12361			WT	Ni	3	FBP	10	10.69	9.97455	9.49577	10.2451	9.94703	9.89475	10.2396	10.3763
		WT	Ni	3	Ala	5	10.0879	10.1639	10.0212	9.82103	10.5643	9.92232	6.18331	0.870511			WT	Ni	3	FBP	5	10.092	9.64161	9.53613	9.81679	9.71407	9.71773	9.71407	10.0195
		WT	Ni	3	Ala	2.5	9.90152	9.44371	9.55415	9.66685	10.1248	9.77503	5.00758	0.955641			WT	Ni	3	FBP	2.5	9.60217	8.96315	8.68267	9.23162	9.13531	9.23804	9.39947	9.4545
		WT	Ni	3	Ala	1.25	9.19287	8.88913	8.73269	9.17445	9.49197	9.11239	1.64589	0.766966			WT	Ni	3	FBP	1.25	9.16375	8.53702	8.32047	8.71817	8.81402	8.80686	9.00745	9.23437
		WT	Ni	3	Ala	0.625	8.60156	8.39447	8.3254	8.68668	9.00647	6.71945	0.428741	0.424128			WT	Ni	3	FBP	0.625	8.37376	8.02046	8.13235	8.10034	8.43054	8.34358	8.59737	8.89565
		WT	Ni	3	Ala	0.3125	7.93203	7.67656	7.81232	7.74563	7.74325	2.50647	0.157231	0.642725			WT	Ni	3	FBP	0.3125	7.77189	7.28734	7.58552	7.76483	7.77547	7.85362	8.03293	8.3755
		WT	Ni	3	Ala	0.15625						2.07767	0.221652	0.249268			WT	Ni	3	FBP	0.15625	6.96063	6.62163	6.9056	7.09207	6.91807	7.21093	7.39208	7.49673
		WT	Ni	3	Ala	0.078125	5.75997	5.68175	5.51603	5.35031	1.93358	0.62431	0.00766966	0.3528			WT	Ni	3	FBP	0.078125	5.41093	5.35049	5.72691	6.0127	6.02692	5.99491	6.2044	6.41215
		WT	Ni	3	Ala	0.039062	3.82948	3.62465	3.59481	2.98959	0.686437	0.164126	0.0513871	0.0145723			WT	Ni	3	FBP	0.039062	3.42262	3.57708	3.77235	4.15051	4.2304	4.35642	4.44521	4.66882
		WT	Ni	3	Ala	0.019531	1.77476	2.06471	2.11987	1.40659	0.327491	0.0145723	0.104308	0.0605908			WT	Ni	3	FBP	0.019531	1.79652	1.91548	2.25989	2.2332	2.31666	2.34684	2.45516	2.52973
		WT	Ni	3	Ala	0.0097656	1.29389	1.0983	1.26167	0.861309	0.405726	0.131921	-0.394991	-0.332864			WT	Ni	3	FBP	0.0097656	0.956823	0.97104	1.03855	1.0545	1.21428	1.10238	1.28353	1.31013
		WT	Ni	3	Ala	0.0048828	0.946439	0.246961	0.833694	0.355106	-0.1787	0.240066	-0.162592	0.217051			WT	Ni	3	FBP	0.0048828	0.47931	0.376346	0.521914	0.456234	0.47754	0.651506	0.541442	0.724294
		WT	Ni	6	Ala	10	9.21301	8.96544	8.74198	9.26995	10.2274	11.1871		3.24046			WT	Ni	6	FBP	10	9.31318	8.50153	8.43268	8.57472	8.82443	8.45415	8.66304	8.21089
		WT	Ni	6	Ala	5	8.71787	8.26213	8.15697	8.82303	9.75852	10.9592	10.7423	3.7553			WT	Ni	6	FBP	5	8.54892	8.13992	8.39175	8.23458	8.24748	8.01067	8.10755	7.75662
		WT	Ni	6	Ala	2.5	8.00799	7.66839	7.89627	7.88744	9.31817	10.6634	10.5824	3.5778			WT	Ni	6	FBP	2.5	7.91379	7.44885	7.46609	7.42293	7.65329	7.56509	7.4424	7.37566
		WT	Ni	6	Ala	1.25	7.29812	7.00674	7.08123	7.60489	8.41336	10.7489	10.2208	2.25234			WT	Ni	6	FBP	1.25	7.37989	6.82229	6.91495	6.71039	7.12595	7.01394	6.8719	6.97301
		WT	Ni	6	Ala	0.625	6.64518	6.56413	6.20268	7.033	7.85902	9.58985	8.19421	0.609084			WT	Ni	6	FBP	0.625	6.56835	6.24968	6.17649	6.10764	6.55756	6.58548	6.49728	6.4757
		WT	Ni	6	Ala	0.3125	6.04047	5.86082	5.76007	6.30558	7.01331	7.78884	3.88672	0.102976			WT	Ni	6	FBP	0.3125	6.05592	5.67707	5.64259	5.69642	6.12488	6.22821	6.1657	6.13344
		WT	Ni	6	Ala	0.15625								-0.190617			WT	Ni	6	FBP	0.15625	5.21413	4.85686	5.19911	5.61678	5.78685	5.55004	5.79975	5.65549
		WT	Ni	6	Ala	0.078125	3.58448	3.66111	3.75756	3.86487	3.15715	1.15249	0.072302	-0.282638			WT	Ni	6	FBP	0.078125	3.63611	3.72654	4.32295	4.93861	5.13883	5.12592	4.88911	5.11513
		WT	Ni	6	Ala	0.039062	2.36407	2.25664	2.28958	2.51961	1.38908	0.652904	-0.192802	-0.646338			WT	Ni	6	FBP	0.039062	2.28411	2.46719	3.29385	3.96123	4.05166	4.13776	4.27557	4.10327
		WT	Ni	6	Ala	0.019531	1.11958	1.11302	1.18317	1.21384	0.387801	0.0525837	-0.464482	-0.49954			WT	Ni	6	FBP	0.019531	0.947246	1.31974	1.89881	2.38533	2.60278	2.62002	2.77074	2.8288
		WT	Ni	6	Ala	0.0097656	0.584984	0.438197	0.528021	0.584984	0.306738	-0.138036	-0.580603	-0.563079			WT	Ni	6	FBP	0.0097656	0.340152	0.630785	1.23999	1.4015	1.45322	1.43164	1.58447	1.56078
		WT	Ni	6	Ala	0.0048828	0.389997	0.368081	0.602518	0.54336	0.142417	-0.27168	-0.433816	-0.591561			WT	Ni	6	FBP	0.0048828	-0.0581266	0.170071	0.363833	0.540366	0.643699	0.643699	0.695365	0.74058
		WT	Ni	10	Ala	10	7.34016	7.02536	6.85904	7.25432	8.21824	9.9561	10.9189	5.93984			WT	Ni	10	FBP	10	7.19196	7.03828	6.71892	6.5004	6.76674	6.53798	6.74795	6.72236
		WT	Ni	10	Ala	5	6.86976	6.24384	6.30648	6.52464	7.66744	9.88126	11.5389	6.42808			WT	Ni	10	FBP	5	6.6472	6.427	6.28867	6.07351	6.21528	6.3911	6.49017	6.25109
		WT	Ni	10	Ala	2.5	6.2224	5.96488	5.93624	6.11864	7.38128	10.1141	11.9325	6.18304			WT	Ni	10	FBP	2.5	5.95397	5.82596	5.56642	5.52372	5.7815	5.88736	5.7508	5.84299
		WT	Ni	10	Ala	1.25	5.49457	4.924	5.24777	5.2656	6.63552	9.50057	11.4983	5.61616			WT	Ni	10	FBP	1.25	5.1037	5.08826	4.91412	4.75709	4.97561	5.44344	5.26762	5.49981
		WT	Ni	10	Ala	0.625	4.57352	4.33384	4.21584	4.52705	5.95232	9.01048	10.9494	3.8188			WT	Ni	10	FBP	0.625	4.4395	4.46508	4.42406	4.58118	4.92947	4.95338	4.96026	5.1839
		WT	Ni	10	Ala	0.3125	3.35199	3.1088	3.07304	3.46648	5.08145	7.98216	9.16072	1.83728			WT	Ni	10	FBP	0.3125	3.33983	3.37053	3.45249	4.03818	4.52992	4.79458	4.68025	4.77579
		WT	Ni	10	Ala	0.15625											WT	Ni	10	FBP	0.15625	1.98072	1.97216	2.51515	3.58747	4.24135	4.34042	4.37624	4.51289
		WT	Ni	10	Ala	0.078125	0.994963	0.896576	0.778544	1.20776	2.03225	2.71711	2.21815	0.193744			WT	Ni	10	FBP	0.078125	0.906637	0.932309	1.46675	3.09229	3.77864	3.96478	3.93064	4.08944
		WT	Ni	10	Ala	0.039062	0.581824	0.401192	0.476304	0.59792	0.953845	1.09864	0.698064	0.0649785			WT	Ni	10	FBP	0.039062	0.46956	0.519078	0.812762	2.38873	2.91294	3.2562	3.00689	3.32281
		WT	Ni	10	Ala	0.019531	0.259912	0.361848	0.29568	0.324296	0.535319	0.408353	0.12936	-0.0780928			WT	Ni	10	FBP	0.019531	0.12806	0.274902	0.438824	1.07743	1.99951	2.22994	2.17021	2.24193
		WT	Ni	10	Ala	0.0097656	0.2152	0.161552	0.254544	0.335024	0.276008	0.233088	0.0882272	-0.158568			WT	Ni	10	FBP	0.0097656	0.140014	0.037565	0.199774	1.12869	1.29084	1.32842	1.38991	1.04497
		WT	Ni	10	Ala	0.0048828	0.224144	0.24024	0.32072	0.28316	0.120416	0.102536	-0.0459015	-0.121016			WT	Ni	10	FBP	0.0048828	0.199774	0.11099	0.208314	0.484928	0.60616	0.792269	0.742759	0.761542
		WT	Ni	30	Ala	10	3.95155	3.70695	3.80985	4.04529	5.04209	7.65413	9.02908	5.31708			WT	Ni	30	FBP	10	3.87115	3.58172	3.31184	3.46926	3.57389	3.69806	3.85452	3.85644
		WT	Ni	30	Ala	5	1.9936	1.72862	1.79997	2.18929	4.03307	7.88057	9.26079	4.19821			WT	Ni	30	FBP	5	1.79038	1.47453	1.50681	1.98887	2.83074	3.36074	3.54261	3.63648
		WT	Ni	30	Ala	2.5	0.360805	0.304749	0.263979	0.434192	2.1322	7.77156	9.1323	2.01704			WT	Ni	30	FBP	2.5	0.363744	0.264007	0.253252	0.60235	1.89597	3.00185	3.15048	3.21211
		WT	Ni	30	Ala	1.25	0.100902	0.0876526	0.0754249	0.0856146	0.586053	7.12226	8.1802	0.462729			WT	Ni	30	FBP	1.25	0.0801803	0.0488902	0.0273783	0.141784	1.23496	2.57748	2.71535	2.84544
		WT	Ni	30	Ala	0.625	0.0744033	0.0805171	0.0193652	0.0540186	0.155942	5.86474	5.48665	0.280288			WT	Ni	30	FBP	0.625	0.0479127	-0.000977815	-0.0136894	0.0430233	0.657063	2.03287	2.21768	2.32033
		WT	Ni	30	Ala	0.3125	0.0468843	0.0479037	0.0642136	0.031596	0.0988639	4.29095	2.4706	0.233405			WT	Ni	30	FBP	0.3125	0.0400901	0.0381345	-0.177962	-0.0400901	0.253252	1.42663	1.67302	1.81675
		WT	Ni	30	Ala	0.15625	0.0733817	0.0275191	0.0580945	0.0550402	0.0907121	3.02505	1.15478	0.229324			WT	Ni	30	FBP	0.15625	0.00488902	0.0616041	-0.000977815	0.0166226	0.0948462	0.805693	1.09709	1.08143
		WT	Ni	30	Ala	0.078125	0.0652299	0.0805171	0.0682895	0.0570782	0.0234421	1.07021	0.22321	0.301689			WT	Ni	30	FBP	0.078125		-0.0743149	-0.0420458	-0.00782252	0.0283564	0.369609	0.550516	0.572998
		WT	Ni	30	Ala	0.039062	0.0356729	0.0377114	0.0886742	0.0530023	0.0417883	0.389342	0.145747	0.259903			WT	Ni	30	FBP	0.039062	0.0508484	0.00488902	0.00977815	-0.00684445	0.0224895	0.235651	0.246406	0.328542
		WT	Ni	30	Ala	0.019531	0.0580945	0.0764413	0.0550402	0.0387304	0.0642136	0.16104	0.063192	0.259903			WT	Ni	30	FBP	0.019531	0.00391121	-0.0703996	-0.0567138	0.0136894	0.0273783	0.0655143	0.045957	0.15254
		WT	Ni	30	Ala	0.0097656	0.0927501	0.113135	0.0795008	0.0784792	0.10294	0.108037	0.0998855	0.279267			WT	Ni	30	FBP	0.0097656	0.0811604	-0.100712	-0.0342233	0.00782252	-0.00488902	0.0674695	0.0420458	0.0831155
		WT	Ni	30	Ala	0.0048828	0.0030577	0.0866362	0.0958096	0.0652299	0.0713438	0.0224232	0.104978	0.311884			WT	Ni	30	FBP	0.0048828	-0.00684445	0.0919161	0.0244451	0.0215119	0.0352008	0.0117338	0.030312	0.0596439
		WT	Co	0.05	Ala	10	10.6465	10.7863	10.1429	10.9285	10.5555	9.21262	5.62477	0.353774			WT	Co	0.05	FBP	10	10.756	10.5491	9.96698	10.7614	11.0925	10.8387	10.8056	10.2622
		WT	Co	0.05	Ala	5	10.7444	10.8423	10.4693	10.8959	9.32693	5.63646	1.9437	0.113651			WT	Co	0.05	FBP	5	10.4608	10.7146	10.1021	10.7118	11.0318	11.2167	11.1312	10.2208
		WT	Co	0.05	Ala	2.5	10.4693	10.6395	9.95869	9.87473	4.74356	1.16973	0.370095	0.0343861			WT	Co	0.05	FBP	2.5	10.5794	10.3367	9.93933	10.5464	10.8773	10.8773	10.8939	10.1436
		WT	Co	0.05	Ala	1.25	9.46448	9.42714	8.73937	6.10043	0.908615	0.181253	0.097332	-0.0402146			WT	Co	0.05	FBP	1.25	9.38489	9.48979	9.08971	10.0469	10.0856	10.3973	10.3367	9.94218
		WT	Co	0.05	Ala	0.625	5.99552	5.86495	4.77392	1.65932	0.122979	0.0576992	0.0273927	0.0950001			WT	Co	0.05	FBP	0.625	6.14076	6.85797	7.63875	8.84969	9.05393	9.14487	9.31049	8.92152
		WT	Co	0.05	Ala	0.3125	2.42394	2.06499	1.48443	0.304811	-0.0192335	0.0134049	-0.0122389	-0.0611958			WT	Co	0.05	FBP	0.3125	2.49385	3.3848	5.16144	7.05666	7.4566	7.37379	7.49793	7.28556
		WT	Co	0.05	Ala	0.15625	0.771073	0.871323	0.421382	0.174267	-0.0238961	-0.0262268	0.0413806	-0.0285587			WT	Co	0.05	FBP	0.15625	0.844148	1.31311	3.03731	4.81381	5.13379	5.1918	5.40146	5.47871
		WT	Co	0.05	Ala	0.078125	0.195249	0.118313	0.136964	0.0157356	-0.0845089	-0.156778	-0.0145708	-0.00291417			WT	Co	0.05	FBP	0.078125	0.220693	0.433106	1.40415	3.08421	3.49797	3.23044	3.29102	3.35729
		WT	Co	0.05	Ala	0.039062	0.0810123	0.0646937	-0.0821782	0.0134049	-0.000582858	0.00641107	-0.0518706	-0.047208			WT	Co	0.05	FBP	0.039062	0.016552	0.182068	0.833116	1.72133	2.08279	1.86486	2.00825	1.8593
		WT	Co	0.05	Ala	0.019531	0.197574	0.0343861	-0.072853	-0.0891715	-0.0192335	0.0157356	-0.0542025	-0.0891715			WT	Co	0.05	FBP	0.019531	0.0248273	-0.0441387	0.515873	0.844148	0.957246	0.830351	1.16139	1.02622
		WT	Co	0.05	Ala	0.0097656	-0.00990798	-0.0122389	0	-0.133471	-0.0192335	-0.0705211	-0.0402146	-0.0285587			WT	Co	0.05	FBP	0.0097656	0.140691	0.129657	0.143456	0.35862	0.584829	0.408277	0.4607	0.438622
		WT	Co	0.05	Ala	0.0048828	-0.175435	-0.124136	4.24996	0.0437113	-0.0192335	0.0390487	-0.0495399	-0.0518706			WT	Co	0.05	FBP	0.0048828	-0.0303446	0.474482	0.157239	0.684144	0.353104	0.584829	0.223444	0.56
		WT	Co	0.1	Ala	10	18.1926	17.5724	17.1627	17.2585	16.6458	15.4588	11.9017	0.594776			WT	Co	0.1	FBP	10	18.4285	18.4237	18.6717	18.2225	17.9699	17.7079	19.6262	17.3804
		WT	Co	0.1	Ala	5	17.8366	17.2623	16.7568	16.8219	15.995	13.8238	7.7397	0.093172			WT	Co	0.1	FBP	5	18.3722	17.6705	17.984	17.9325	17.8764	18.5455	18.6951	18.0355
		WT	Co	0.1	Ala	2.5	17.3465	17.266	16.4084	16.3586	12.5602	5.59542	1.39886	-0.148054			WT	Co	0.1	FBP	2.5	17.8249	17.1607	17.5349	16.8191	17.4648	17.6985	18.4706	17.4273
		WT	Co	0.1	Ala	1.25	16.0217	15.5277	15.2788	13.4716	3.43591	0.747916	0.165922	-0.182514			WT	Co	0.1	FBP	1.25	16.8472	16.4447	15.9956	16.398	16.8612	17.1839	17.9139	16.9782
		WT	Co	0.1	Ala	0.625	13.15	12.365	11.4538	5.67198	0.47224	0.0165922	0.0165922	-0.102106			WT	Co	0.1	FBP	0.625	13.9185	14.0166	14.2131	15.1674	15.4389		16.3652	15.6214
		WT	Co	0.1	Ala	0.3125	6.70189	5.98594	4.88324	1.29163	0.089342	-0.029356	-0.15954	-0.151882			WT	Co	0.1	FBP	0.3125	8.29027	9.89022	11.7007	12.6412	13.2915	13.6891	14.1242	13.7594
		WT	Co	0.1	Ala	0.15625	2.29107	1.86981	1.33375	0.208038	-0.071474	-0.113592	-0.144224	-0.308872			WT	Co	0.1	FBP	0.15625	2.40004	4.03286	7.97676	9.68451	10.0587	10.9569	10.751	10.2973
		WT	Co	0.1	Ala	0.078125	0.407154	0.47224	0.284618	0.146778	-0.128908	-0.0025526	-0.171028	-0.209324			WT	Co	0.1	FBP	0.078125	1.32869	1.56729	4.40704	6.61539	6.67147	7.21897	7.10198	7.10198
		WT	Co	0.1	Ala	0.039062	0.02425	0.06254	0.089342	0.020422	-0.021698	-0.151882	-0.12508	-0.102106			WT	Co	0.1	FBP	0.039062	0.135675	0.617546	1.91348	4.05147	4.27143	4.05147	4.79065	4.014
		WT	Co	0.1	Ala	0.019531	0.070198	-0.040842	-0.21698	-0.190172	-0.079132	-0.12508	-0.044672	-0.08679			WT	Co	0.1	FBP	0.019531	0.215208	0.575439	0.837439	2.38602	2.48416	2.54048	2.28776	1.68423
		WT	Co	0.1	Ala	0.0097656	0.05871	-0.228454	-0.178686	0.119974	-0.056158	-0.469688	-0.033184	-0.113592			WT	Co	0.1	FBP	0.0097656	0.865503	0.0467849	0.63628	1.062	1.29124	1.36144	1.48307	1.11348
		WT	Co	0.1	Ala	0.0048828	-0.094448	-0.128908	-0.079132	-0.094448	0.085514	-0.08296	-0.08296	-0.0178686			WT	Co	0.1	FBP	0.0048828	0.313462	0.523976	0.0748558	0.902945	0.673698	1.10879	1.22576	0.832774
		WT	Co	0.3	Ala	10	27.7457		27.1767	28.7453	28.3086	28.2026	24.5425	5.63259			WT	Co	0.3	FBP	10	27.8863	27.0484	26.8023	26.3032	26.8886	25.7045	26.516	25.9375
		WT	Co	0.3	Ala	5	26.8392				27.5077	26.1111	21.2329	2.02535			WT	Co	0.3	FBP	5	26.9752	27.0151	26.4098	26.117	26.1637	25.8444	26.4229	26.4497
		WT	Co	0.3	Ala	2.5	25.4757		27.137	26.6935	26.0119	22.967	14.0386	0.642014			WT	Co	0.3	FBP	2.5	25.6048	24.5937	24.2211	23.8021	24.4273	24.527	25.0525	25.026
		WT	Co	0.3	Ala	1.25			25.7934	25.0654	20.6639	9.8289	3.23658	0.529506			WT	Co	0.3	FBP	1.25	23.3165	22.8239	22.9305	22.7442	22.937	23.2567	24.0547	24.0613
		WT	Co	0.3	Ala	0.625	21.7955		21.8023	21.4251	6.95635	1.61499	0.337559	0.337559			WT	Co	0.3	FBP	0.625	21.9059	21.3141	20.8817	21.2343	21.9392	21.9592	22.4782	22.3252
		WT	Co	0.3	Ala	0.3125	18.8767		17.0964	10.8415	1.25096	0.27137	0.357427	0.0198565			WT	Co	0.3	FBP	0.3125	18.9724	17.908	18.4001	19.2718	20.1101	20.0901	20.4424	19.9169
		WT	Co	0.3	Ala	0.15625	10.1996		8.55814	2.74681	0.377261	0.165469	0.125756	0.0132377			WT	Co	0.3	FBP	0.15625	10.2513	12.1537	15.5996	15.899	16.418	17.6818	17.2694	17.2161
		WT	Co	0.3	Ala	0.078125	4.461		2.24377	0.728054	0.0992807	0.026475	0.152231	0.370661			WT	Co	0.3	FBP	0.078125	4.48361	6.08011	10.2444	11.8612	12.5661	12.5531	12.839	11.8811
		WT	Co	0.3	Ala	0.039062	0.992807		0.602312	0.291225	0.3177		-0.0463301	0.22504			WT	Co	0.3	FBP	0.039062	0.997839	2.25514	5.60786	6.77198	8.12239	7.76975	7.73675	8.73452
		WT	Co	0.3	Ala	0.019531	-0.0132377		-0.17209	-0.0661883	0.0992807	-0.165469		0.0132377			WT	Co	0.3	FBP	0.019531	-0.0133047	0.964602	2.78733	3.55904	4.27085	4.37053	3.71199	4.39734
		WT	Co	0.3	Ala	0.0097656	0.589078		-0.205182	-0.0860431	-0.026475	-0.145614	-0.344193	0.119139			WT	Co	0.3	FBP	0.0097656	0.592063	0.0864791	1.07101	0.977904	1.95577	1.9225	1.70298	2.01565
		WT	Co	0.3	Ala	0.0048828	0.138994		0.364027	-0.516272	-0.112518	-0.0595678	-0.522872	0.22504			WT	Co	0.3	FBP	0.0048828	0.139698	-0.272746	0.585395	0.465649	0.492286	0	0.465649	0.771682
		WT	Co	0.6	Ala	10	29.8167	29.5814	30.2677	30.6995	29.734	28.0255	25.3192	9.70589			WT	Co	0.6	FBP	10	29.9323	29.3308	28.7441	28.8945	28.0524	27.3075	28.6162
		WT	Co	0.6	Ala	5	28.3684	29.01	29.3084		27.5932	25.802	24.2585	6.35212			WT	Co	0.6	FBP	5			28.3454	28.7367	27.9697	27.7365	27.8267	28.6765
		WT	Co	0.6	Ala	2.5	28.6733	26.9201	27.7012	27.606	26.5516	24.4616	22.1433	1.53721			WT	Co	0.6	FBP	2.5	27.3153	27.21	26.9318	26.1873	25.9914	26.0894	26.4577	26.5856
		WT	Co	0.6	Ala	1.25			25.4528	26.037	23.7695	18.802	11.7512	0.482767			WT	Co	0.6	FBP	1.25	25.2695	24.856	24.382	24.5627	24.164	24.3295	25.6079	24.4873
		WT	Co	0.6	Ala	0.625	26.3038	23.439	23.1659	23.7885	16.2487	5.88838	1.93737	0.209618			WT	Co	0.6	FBP	0.625	23.4572	22.4718	21.6822	22.8254	23.0057	22.4869	23.4871	23.5023
		WT	Co	0.6	Ala	0.3125	24.0425	20.4029	19.6215	18.0271	4.1795	1.17512	0.584375	0.266786			WT	Co	0.6	FBP	0.3125	21.1106	19.1627	21.1106	21.3212	21.8326	21.7724	22.3517	21.3737
		WT	Co	0.6	Ala	0.15625	14.6606	15.1181	15.0226	7.51457	0.705083	0.0762254	0.260435	0.120689			WT	Co	0.6	FBP	0.15625	15.929	16.7411	18.6063	19.2455	18.4784	18.8169	19.5991	19.2381
		WT	Co	0.6	Ala	0.078125	9.12795	7.15881	6.68228	2.11525	0.311252	-0.438298	0.215972	-0.114338			WT	Co	0.6	FBP	0.078125	8.21243	10.8901	14.4249	15.3648	15.0415	15.3349	16.004	15.1993
		WT	Co	0.6	Ala	0.039062	3.63339	2.3439	2.07711	0.450999	-0.235027	0.171506	-0.0381127	0.0127042			WT	Co	0.6	FBP	0.039062	2.18854	6.04654	9.03231	9.76943	10.3033	10.2734	10.7921	10.3562
		WT	Co	0.6	Ala	0.019531	1.353	0.774955	0.336657	-0.215972	0.952801	-0.18421	-0.254081	0.152451			WT	Co	0.6	FBP	0.019531	0.699426	2.33142	4.9939	5.53518	5.43765	5.80601	5.94901	5.98631
		WT	Co	0.6	Ala	0.0097656	0.978203		0.616144	-0.158801	0.425597	0.0889296	-0.19056	0.247731			WT	Co	0.6	FBP	0.0097656	-0.11281	1.3387	2.42168	2.80524	2.94812	3.10603	2.82778	2.95566
		WT	Co	0.6	Ala	0.0048828	0.514503		-0.686016	-0.19056	0.209618	0.0190564	-0.393828	0.330323			WT	Co	0.6	FBP	0.0048828	-0.172976	0.360993	0.729501	1.16571	1.50415	1.459	1.57934	1.51165
		WT	Co	1	Ala	10	30.4318	28.2323	29.9906	29.2811	29.9284	28.3984	27.3783	14.0243			WT	Co	1	FBP	10	30.1299	28.3223	27.908	28.4395	27.6735	27.8392	27.4528	27.8321
		WT	Co	1	Ala	5	29.6649	30.0883	29.4588	28.6448	27.3611	27.2465	25.4068	11.6344			WT	Co	1	FBP	5	29.2259	27.5216	27.8874	27.5633	26.8044	27.0939	27.2044	26.6732
		WT	Co	1	Ala	2.5	27.98	27.3324	27.6993	26.8166	26.2895	25.5157	24.8737	4.80863			WT	Co	1	FBP	2.5	27.6599	26.9217	25.9143	25.4726	25.7004	25.0794	26.1075	25.8729
		WT	Co	1	Ala	1.25	25.6359	25.5329	25.7221	24.6502	24.4325	22.3692	18.2772	1.16344			WT	Co	1	FBP	1.25	25.2174	24.9276	23.9202	24.0927	23.9202	23.9961	24.831	25.0103
		WT	Co	1	Ala	0.625	23.3147	23.779	23.3378	22.6215	20.7758	12.9471	4.99755	0.0401178			WT	Co	1	FBP	0.625	22.7196		21.9953	21.0638	21.0364	22.6234	22.4715	23.4304
		WT	Co	1	Ala	0.3125	21.0396	21.5898	21.0912	20.0651	9.69721	2.5275	0.888348	0.0859684			WT	Co	1	FBP	0.3125	21.133	20.8364	19.9809	20.1876	20.3395	21.1882	21.3814	21.3468
		WT	Co	1	Ala	0.15625	17.6923	17.6293	17.3657	13.0445	2.01741	0.555928	0.527264	0.0630431			WT	Co	1	FBP	0.15625	17.8075	17.5936	18.1867	17.6902	18.5596	18.0901	19.4978	18.4006
		WT	Co	1	Ala	0.078125	11.1186	10.964	10.3966	4.41894	0.355339	0.257908	0.114627	0.108894			WT	Co	1	FBP	0.078125	12.2879	12.7777	14.5786	15.289	15.3514	15.7927	16.0825	15.4615
		WT	Co	1	Ala	0.039062	3.00883	4.9404	4.2697	1.02589	0.200595	-0.097431	0.0859684	0.0745057			WT	Co	1	FBP	0.039062	6.38188	7.89973	8.82441	9.8179	11.1771	11.7222	11.3703	10.6941
		WT	Co	1	Ala	0.019531	0.355339	2.98603	1.37552	0.160474	-0.0515804	-0.097431	-0.0573133	0.0458506			WT	Co	1	FBP	0.019531	2.3182	3.5118	5.21587	6.20258	6.27851	6.67169	6.94083	6.09207
		WT	Co	1	Ala	0.0097656	0.326675	0.659095	0.527264	0.166207	0.00573133	-0.143282	-0.0286563	0.114627			WT	Co	1	FBP	0.0097656	1.49026	1.52476	2.53208	2.5114	2.93225	3.25653	3.87732	3.76005
		WT	Co	1	Ala	0.0048828	-0.120356	0.263638	0.126089		-0.0286563	-0.131819	-0.0917012	0.189132			WT	Co	1	FBP	0.0048828	-0.0206984	1.3661	1.43508	1.42128	1.3661	1.46267	0.972807	2.33891
		WT	Co	4	Ala	10											WT	Co	4	FBP	10
		WT	Co	4	Ala	5											WT	Co	4	FBP	5
		WT	Co	4	Ala	2.5											WT	Co	4	FBP	2.5
		WT	Co	4	Ala	1.25											WT	Co	4	FBP	1.25
		WT	Co	4	Ala	0.625											WT	Co	4	FBP	0.625
		WT	Co	4	Ala	0.3125											WT	Co	4	FBP	0.3125
		WT	Co	4	Ala	0.15625											WT	Co	4	FBP	0.15625
		WT	Co	4	Ala	0.078125											WT	Co	4	FBP	0.078125
		WT	Co	4	Ala	0.039062											WT	Co	4	FBP	0.039062
		WT	Co	4	Ala	0.019531											WT	Co	4	FBP	0.019531
		WT	Co	4	Ala	0.0097656											WT	Co	4	FBP	0.0097656
		WT	Co	4	Ala	0.0048828											WT	Co	4	FBP	0.0048828
		WT	Co	10	Ala	10											WT	Co	10	FBP	10
		WT	Co	10	Ala	5											WT	Co	10	FBP	5
		WT	Co	10	Ala	2.5											WT	Co	10	FBP	2.5
		WT	Co	10	Ala	1.25											WT	Co	10	FBP	1.25
		WT	Co	10	Ala	0.625											WT	Co	10	FBP	0.625
		WT	Co	10	Ala	0.3125											WT	Co	10	FBP	0.3125
		WT	Co	10	Ala	0.15625											WT	Co	10	FBP	0.15625
		WT	Co	10	Ala	0.078125											WT	Co	10	FBP	0.078125
		WT	Co	10	Ala	0.039062											WT	Co	10	FBP	0.039062
		WT	Co	10	Ala	0.019531											WT	Co	10	FBP	0.019531
		WT	Co	10	Ala	0.0097656											WT	Co	10	FBP	0.0097656
		WT	Co	10	Ala	0.0048828											WT	Co	10	FBP	0.0048828
